# Supplementary material for: Plant sizes and shapes above and belowground and their interactions with climate
Source: New Phytol. 2022 Mar 8;235(3):1032–56. doi: 10.1111/nph.18031 (PMC9311740; doi:10.1111/nph.18031)
Supplement: Supplementary file 1 — Dataset S1 Root systems of individual plants database. [file NPH-235-1032-s001.xlsx]

## Sheet: Table of Contents
New Phytologist Supporting Information
Article title: Plant sizes and shapes above- and belowground and their interactions with climate
Authors: Shersingh Joseph Tumber-Dávila, H. Jochen Schenk, Enzai Du, and Robert B. Jackson
Article acceptance date: 30 January 2022
Dataset S1 Complete Root Systems of Individual Plants (RSIP) Database along with metadata describing each of the parameters and categorical variables and complete references for the data.

## Sheet: RSIP
ID	Reference	Species	Synonym	Family	Growth_form	Life_span	Tissue	Seed_Cat	Leaf_strategy	Leaf_form	PS_type	Dr	Lr	Wr	Dl	Hs	Ws	DBH	Vr	Vs	Drel	Lrel	Y:Xshoot	Y:Xroot	S:Ry	S:Rx	Biome	Eco_Name	Realm	Eco_ID	Vegetation	Location	Lat	Long	Spatial_buffer	Elevation	Soil_description	USDA_soil_texture	EU_soil_texture	Water_Table_Depth_Fan	BIO1	BIO2	BIO3	BIO4	BIO5	BIO6	BIO7	BIO8	BIO9
0001	Abbott et al. 1991	Agropyron cristatum		Poaceae	Grass	P	Herbaceous	Monocot			C3	0.75	0.6						0.57					0.63			Deserts & Xeric Shrublands	Snake-Columbia shrub steppe	NA.	51309	S	INEL. Idaho. USA	43.52	-112.05	27.087	1441	sandy loam to clay	SaClLo	M		279.57	14.07	34.99	936.02	298.05	257.85	40.2	284.2	290.23
0002	Abbott et al. 1991	Artemisia tridentata ssp. wyomingensis		Asteraceae	Semi-shrub	P	Woody	Dicot	E		C3	0.75	0.45						0.32					0.83			Deserts & Xeric Shrublands	Snake-Columbia shrub steppe	NA.	51309	S	INEL. Idaho. USA	43.52	-112.05	27.087	1441	sandy loam to clay	SaLo	C		279.57	14.07	34.99	936.02	298.05	257.85	40.2	284.2	290.23
0003	Abbott et al. 1991	Chrysothamnus viscidiflorus		Asteraceae	Shrub	P	Woody	Dicot	D	broad-leaf	C3	1	0.5						0.52					1			Deserts & Xeric Shrublands	Snake-Columbia shrub steppe	NA.	51309	S	E of Idaho Falls, ID (INEL)	43.52	-112.05	27.087	1441	sandy loam to clay	SaClLo	M		279.57	14.07	34.99	936.02	298.05	257.85	40.2	284.2	290.23
0004	Abbott et al. 1991	Elymus elymoides		Poaceae	Grass	P	Herbaceous	Monocot			C3	0.5	0.6						0.38					0.42			Deserts & Xeric Shrublands	Snake-Columbia shrub steppe	NA.	51309	S	INEL. Idaho. USA	43.52	-112.05	27.087	1441	sandy loam to clay	SaLo	C		279.567	14.0667	34.9917	936.018	298.05	257.85	40.2	284.2	290.233
0005	Abbott et al. 1991	Elymus lanceolatus		Poaceae	Grass	P	Herbaceous	Monocot			C3	0.75	0.8						1.01					0.47			Deserts & Xeric Shrublands	Snake-Columbia shrub steppe	NA.	51309	S	INEL. Idaho. USA	43.52	-112.05	27.087	1441	sandy loam to clay	Cl	F		279.567	14.0667	34.9917	936.018	298.05	257.85	40.2	284.2	290.233
0006	Abbott et al. 1991	Leymus cinereus		Poaceae	Grass	P	Herbaceous	Monocot			C3	1	0.9						1.7					0.56			Deserts & Xeric Shrublands	Snake-Columbia shrub steppe	NA.	51309	S	INEL. Idaho. USA	43.52	-112.05	27.087	1441	sandy loam to clay	SaLo	C		279.567	14.0667	34.9917	936.018	298.05	257.85	40.2	284.2	290.233
0007	Adams 1967	Acacia seyal		Fabaceae	Tree	P	Woody	Dicot	D	broad-leaf	C3	1.2	8						160.85					0.08			Tropical & Subtropical Grasslands, Savannas & Shrublands	Sahelian Acacia savanna	AT	30713	T	Sahel. Sudan	13.15	34.33	47.244	439	clay	Cl	F		301.11	15.13	73.82	198.06	310.95	290.45	20.5	300.08	300.25
0008	Adams 1967	Balanites aegyptiaca	family: Balanitaceae	Zygophyllaceae	Tree	P	Woody	Dicot	D	broad-leaf	C3	1.3	7						133.41					0.09			Tropical & Subtropical Grasslands, Savannas & Shrublands	Sahelian Acacia savanna	AT	30713	T	Sahel. Sudan	13.15	34.33	47.244	439	clay	Cl	F		301.11	15.13	73.82	198.06	310.95	290.45	20.5	300.08	300.25
0009	Adams 1967	Acacia mellifera		Fabaceae	Shrub	P	Woody	Dicot	D	broad-leaf	C3	0.6	15						282.74					0.02			Tropical & Subtropical Grasslands, Savannas & Shrublands	Sahelian Acacia savanna	AT	30713	T	Sahel. Sudan	14.44	33.98	24.711	439	clay	Cl	F		301.46	16.49	69.29	260.72	312.85	289.05	23.8	301.85	298.95
0010	Ahmet Birand 1938	Achillea wilhelmsii	Achillea santolina	Asteraceae	Forb	P	Herbaceous	Dicot			C3	0.11	0.14						0					0.39			Montane Grasslands & Shrublands	Central Anatolian steppe and woodlands	PA	80410	G	Ankara. Turkey	39.97	32.8	88.347	850					284.17	11.87	34.1	836.35	300.55	265.75	34.8	283.27	294.05
0011	Ahmet Birand 1938	Ajuga chamaepitys ssp. chia	Ajuga chia	Lamiaceae	Forb	P	Herbaceous	Dicot			C3	0.32	0.11						0.01					1.45			Montane Grasslands & Shrublands	Central Anatolian steppe and woodlands	PA	80410	G	Ankara. Turkey	39.97	32.8	88.347	850					284.17	11.87	34.1	836.35	300.55	265.75	34.8	283.27	294.05
0012	Ahmet Birand 1938:p. 152	Alhagi pseudalhagi	Alhagi camelorum	Fabaceae	Forb	P	Herbaceous	Dicot			C3	3.5															Montane Grasslands & Shrublands	Central Anatolian steppe and woodlands	PA	80410	G	Ankara. Turkey	39.97	32.8	88.347	850					284.17	11.87	34.1	836.35	300.55	265.75	34.8	283.27	294.05
0013	Ahmet Birand 1938	Allium scorodoprasum ssp. rotundum	Allium rotundum	Amaryllidaceae	Forb	P	Herbaceous	Monocot			C3	0.07	0.03						0					1.17			Montane Grasslands & Shrublands	Central Anatolian steppe and woodlands	PA	80410	G	Ankara. Turkey	39.97	32.8	88.347	850					284.17	11.87	34.1	836.35	300.55	265.75	34.8	283.27	294.05
0014	Ahmet Birand 1938	Alyssum linifolium		Brassicaceae	Forb	A	Herbaceous	Dicot			C3	0.21	0.08						0					1.31			Montane Grasslands & Shrublands	Central Anatolian steppe and woodlands	PA	80410	G	Ankara. Turkey	39.97	32.8	88.347	850					284.17	11.87	34.1	836.35	300.55	265.75	34.8	283.27	294.05
0015	Ahmet Birand 1938	Amygdalus orientalis		Rosaceae	Shrub	P	Woody	Dicot	D	broad-leaf	C3	3															Montane Grasslands & Shrublands	Central Anatolian steppe and woodlands	PA	80410	G	Ankara. Turkey	39.97	32.8	88.347	850					284.17	11.87	34.1	836.35	300.55	265.75	34.8	283.27	294.05
0016	Ahmet Birand 1938	Artemisia lerchiana	Artemisia fragrans	Asteraceae	Semi-shrub	P	Woody	Dicot	E		C3	1.3	0.23						0.14					2.83			Montane Grasslands & Shrublands	Central Anatolian steppe and woodlands	PA	80410	G	Ankara. Turkey	39.97	32.8	88.347	850					284.17	11.87	34.1	836.35	300.55	265.75	34.8	283.27	294.05
0017	Ahmet Birand 1938	Astragalus micropterus		Fabaceae	Semi-shrub	P	Woody	Dicot			C3	1.36	0.1						0.03					6.8			Montane Grasslands & Shrublands	Central Anatolian steppe and woodlands	PA	80410	G	Ankara. Turkey	39.97	32.8	88.347	850					284.17	11.87	34.1	836.35	300.55	265.75	34.8	283.27	294.05
0018	Ahmet Birand 1938	Consolida regalis ssp. paniculata	Delphinium paniculatum	Ranunculaceae	Forb	A	Herbaceous	Dicot			C3	0.45															Montane Grasslands & Shrublands	Central Anatolian steppe and woodlands	PA	80410	G	Ankara. Turkey	39.97	32.8	88.347	850					284.17	11.87	34.1	836.35	300.55	265.75	34.8	283.27	294.05
0019	Ahmet Birand 1938	Convolvulus galaticus		Convolvulaceae	Forb	P	Herbaceous	Dicot			C3	0.36	0.8						0.48					0.23			Montane Grasslands & Shrublands	Central Anatolian steppe and woodlands	PA	80410	G	Ankara. Turkey	39.97	32.8	88.347	850					284.17	11.87	34.1	836.35	300.55	265.75	34.8	283.27	294.05
0020	Ahmet Birand 1938	Convolvulus galaticus		Convolvulaceae	Forb	P	Herbaceous	Dicot			C3	1.67	0.16						0.09					5.22			Montane Grasslands & Shrublands	Central Anatolian steppe and woodlands	PA	80410	G	Ankara. Turkey	39.97	32.8	88.347	850					284.17	11.87	34.1	836.35	300.55	265.75	34.8	283.27	294.05
0021	Ahmet Birand 1938	Crocus ancyrensis		Iridaceae	Forb	P	Herbaceous	Monocot			C3	0.06	0.03						0					1			Montane Grasslands & Shrublands	Central Anatolian steppe and woodlands	PA	80410	G	Ankara. Turkey	39.97	32.8	88.347	850					284.17	11.87	34.1	836.35	300.55	265.75	34.8	283.27	294.05
0022	Ahmet Birand 1938	Euphorbia macroclada	Euphorbia tinctoria	Euphorbiaceae	Forb	P	Herbaceous	Dicot			C3	3															Montane Grasslands & Shrublands	Central Anatolian steppe and woodlands	PA	80410	G	Ankara. Turkey	39.97	32.8	88.347	850					284.17	11.87	34.1	836.35	300.55	265.75	34.8	283.27	294.05
0023	Ahmet Birand 1938	Hypecoum procumbens		Papaveraceae	Forb	A	Herbaceous	Dicot			C3	0.2	0.07						0					1.43			Montane Grasslands & Shrublands	Central Anatolian steppe and woodlands	PA	80410	G	Ankara. Turkey	39.97	32.8	88.347	850					284.17	11.87	34.1	836.35	300.55	265.75	34.8	283.27	294.05
0024	Ahmet Birand 1938	Iris acutiloba		Iridaceae	Forb	P	Herbaceous	Monocot			C3	0.09	0.08						0					0.56			Montane Grasslands & Shrublands	Central Anatolian steppe and woodlands	PA	80410	G	Ankara. Turkey	39.97	32.8	88.347	850					284.17	11.87	34.1	836.35	300.55	265.75	34.8	283.27	294.05
0025	Ahmet Birand 1938	Linum hirsutum	Linum anatolicum	Linaceae	Forb	P	Herbaceous	Dicot			C3	0.32	0.14						0.01					1.14			Montane Grasslands & Shrublands	Central Anatolian steppe and woodlands	PA	80410	G	Ankara. Turkey	39.97	32.8	88.347	850					284.17	11.87	34.1	836.35	300.55	265.75	34.8	283.27	294.05
0026	Ahmet Birand 1938	Moltkia aurea		Boraginaceae	Forb	P	Herbaceous	Dicot			C3	0.18	0.16						0.01					0.56			Montane Grasslands & Shrublands	Central Anatolian steppe and woodlands	PA	80410	G	Ankara. Turkey	39.97	32.8	88.347	850					284.17	11.87	34.1	836.35	300.55	265.75	34.8	283.27	294.05
0027	Ahmet Birand 1938	Onosma montana	Onosma aucherianum	Boraginaceae	Forb	P	Herbaceous	Dicot			C3	0.35	0.25						0.05					0.7			Montane Grasslands & Shrublands	Central Anatolian steppe and woodlands	PA	80410	G	Ankara. Turkey	39.97	32.8	88.347	850					284.17	11.87	34.1	836.35	300.55	265.75	34.8	283.27	294.05
0028	Ahmet Birand 1938	Peganum harmala		Peganaceae	Forb	P	Herbaceous	Dicot			C3	1.4	3						26.39					0.23			Montane Grasslands & Shrublands	Central Anatolian steppe and woodlands	PA	80410	G	Ankara. Turkey	39.97	32.8	88.347	850					284.17	11.87	34.1	836.35	300.55	265.75	34.8	283.27	294.05
0029	Ahmet Birand 1938:p. 152	Querucs cerris		Fagaceae	Tree	P	Woody	Dicot	D	broad-leaf	C3	4.5															Montane Grasslands & Shrublands	Central Anatolian steppe and woodlands	PA	80410	G	Ankara. Turkey	39.97	32.8	88.347	850					284.17	11.87	34.1	836.35	300.55	265.75	34.8	283.27	294.05
0030	Ahmet Birand 1938	Ranunculus illyricus		Ranunculaceae	Forb	P	Herbaceous	Dicot			C3	0.18	0.05						0					1.8			Montane Grasslands & Shrublands	Central Anatolian steppe and woodlands	PA	80410	G	Ankara. Turkey	39.97	32.8	88.347	850					284.17	11.87	34.1	836.35	300.55	265.75	34.8	283.27	294.05
0031	Ahmet Birand 1938	Salvia ceratophylla		Lamiaceae	Forb	P	Herbaceous	Dicot			C3	0.43	0.11						0.01					1.95			Montane Grasslands & Shrublands	Central Anatolian steppe and woodlands	PA	80410	G	Ankara. Turkey	39.97	32.8	88.347	850					284.17	11.87	34.1	836.35	300.55	265.75	34.8	283.27	294.05
0032	Ahmet Birand 1938	Scolymus hispanicus		Asteraceae	Forb	P	Herbaceous	Dicot			C3	0.8															Montane Grasslands & Shrublands	Central Anatolian steppe and woodlands	PA	80410	G	Ankara. Turkey	39.97	32.8	88.347	850					284.17	11.87	34.1	836.35	300.55	265.75	34.8	283.27	294.05
0033	Ahmet Birand 1938	Silene dichotoma		Caryophyllaceae	Forb	A	Herbaceous	Dicot			C3	0.17	0.08						0					1.06			Montane Grasslands & Shrublands	Central Anatolian steppe and woodlands	PA	80410	G	Ankara. Turkey	39.97	32.8	88.347	850					284.17	11.87	34.1	836.35	300.55	265.75	34.8	283.27	294.05
0034	Ahmet Birand 1938	Wiedemannia orientalis	Wiedmannia orientalis	Lamiaceae	Forb	A	Herbaceous	Dicot			C3	0.23	0.08						0					1.44			Montane Grasslands & Shrublands	Central Anatolian steppe and woodlands	PA	80410	G	Ankara. Turkey	39.97	32.8	88.347	850					284.17	11.87	34.1	836.35	300.55	265.75	34.8	283.27	294.05
0035	Albertson 1937	Ambrosia psilostachya		Asteraceae	Forb	P	Herbaceous	Dicot			C3	1.59	0.05			0.2	0.1		0.01	0.00105	1518.34	47.7465	2	15.9	0.13	1	Temperate Grasslands, Savannas & Shrublands	Central and Southern mixed grasslands	NA.	50803	G	Ellis County. W central Kansas. USA	38.86	-99.33	0.984	561	deep clay loam over limestone	ClLo	F		285.32	14.75	33.99	1024.78	306.75	263.35	43.4	295.23	272.6
0036	Albertson 1937	Amorpha canescens		Fabaceae	Semi-shrub	P	Woody	Dicot			C3	2.74															Temperate Grasslands, Savannas & Shrublands	Central and Southern mixed grasslands	NA.	50803	G	Ellis County. W central Kansas. USA	38.86	-99.33	0.984	561	10 to 20 cm clay loam over limestone	ClLo	F		285.32	14.75	33.99	1024.78	306.75	263.35	43.4	295.23	272.6
0037	Albertson 1937	Andropogon gerardi	Andropogon furcatus	Poaceae	Grass	P	Herbaceous	Monocot			C4	2.13				0.89									0.42		Temperate Grasslands, Savannas & Shrublands	Central and Southern mixed grasslands	NA.	50803	G	Ellis County. W central Kansas. USA	38.86	-99.33	0.984	561	deep clay loam over limestone	ClLo	F		285.32	14.75	33.99	1024.78	306.75	263.35	43.4	295.23	272.6
0038	Albertson 1937	Argythamnia mercurialina	Ditaxis mercurialina	Euphorbiaceae	Semi-shrub	P	Woody	Dicot			C3	0.61	0.23			0.44	0.21		0.07	0.01016	60.0399	22.638	2.1	1.33	0.72	0.46	Temperate Grasslands, Savannas & Shrublands	Central and Southern mixed grasslands	NA.	50803	G	Ellis County. W central Kansas. USA	38.86	-99.33	0.984	561	10 to 20 cm clay loam over limestone	ClLo	F		285.32	14.75	33.99	1024.78	306.75	263.35	43.4	295.23	272.6
0039	Albertson 1937	Aristida longiseta	Aristida purpurea	Poaceae	Grass	P	Herbaceous	Monocot			C4	1.75	0.15			0.43	0.3		0.08	0.02026	86.3631	7.40256	1.43	5.83	0.25	1	Temperate Grasslands, Savannas & Shrublands	Central and Southern mixed grasslands	NA.	50803	G	Ellis County. W central Kansas. USA	38.86	-99.33	0.984	561	deep clay loam over limestone	ClLo	F		285.32	14.75	33.99	1024.78	306.75	263.35	43.4	295.23	272.6
0040	Albertson 1937	Asclepias asperula ssp. capricornu	Asclepiodora decumbens; family: Asclepiadaceae	Apocynaceae	Forb	P	Herbaceous	Dicot			C3	0.61	0.77			0.16	0.65		0.76	0.0354	17.2339	21.7543	0.25	0.4	0.26	0.42	Temperate Grasslands, Savannas & Shrublands	Central and Southern mixed grasslands	NA.	50803	G	Ellis County. W central Kansas. USA	38.86	-99.33	0.984	561	10 to 20 cm clay loam over limestone	ClLo	F		285.32	14.75	33.99	1024.78	306.75	263.35	43.4	295.23	272.6
0041	Albertson 1937	Aster multiflorus		Asteraceae	Forb	P	Herbaceous	Dicot			C3	1.2	0.18			0.35	0.21		0.08	0.00808	148.483	22.2724	1.67	3.33	0.29	0.58	Temperate Grasslands, Savannas & Shrublands	Central and Southern mixed grasslands	NA.	50803	G	Ellis County. W central Kansas. USA	38.86	-99.33	0.984	561	deep clay loam over limestone	ClLo	F		285.32	14.75	33.99	1024.78	306.75	263.35	43.4	295.23	272.6
0042	Albertson 1937	Bouteloua curtipendula		Poaceae	Grass	P	Herbaceous	Monocot			C4	1.91	0.22			0.52	0.17		0.19	0.00787	242.736	27.9591	3.06	4.34	0.27	0.39	Temperate Grasslands, Savannas & Shrublands	Central and Southern mixed grasslands	NA.	50803	G	Ellis County. W central Kansas. USA	38.86	-99.33	0.984	561	deep clay loam over limestone	ClLo	F		285.32	14.75	33.99	1024.78	306.75	263.35	43.4	295.23	272.6
0043	Albertson 1937	Bouteloua gracilis		Poaceae	Grass	P	Herbaceous	Monocot			C4	0.91															Temperate Grasslands, Savannas & Shrublands	Central and Southern mixed grasslands	NA.	50803	G	Ellis County. W central Kansas. USA	38.86	-99.33	0.984	561	10 to 20 cm clay loam over limestone	ClLo	F		285.32	14.75	33.99	1024.78	306.75	263.35	43.4	295.23	272.6
0044	Albertson 1937	Bouteloua gracilis		Poaceae	Grass	P	Herbaceous	Monocot			C4	1.68	0.19			0.34	0.11		0.13	0.00215	779.913	88.2045	3.09	4.42	0.2	0.29	Temperate Grasslands, Savannas & Shrublands	Central and Southern mixed grasslands	NA.	50803	G	Ellis County. W central Kansas. USA	38.86	-99.33	0.984	561	deep clay loam over limestone	ClLo	F		285.32	14.75	33.99	1024.78	306.75	263.35	43.4	295.23	272.6
0045	Albertson 1937:40	Brickellia eupatorioides	Kuhnia glutinosa	Asteraceae	Semi-shrub	P	Woody	Dicot		broad-leaf	C3	3.35	0.16			0.31	0.46		0.18	0.03435	97.5369	4.65848	0.67	10.47	0.09	1.44	Temperate Grasslands, Savannas & Shrublands	Central and Southern mixed grasslands	NA.	50803	G	Ellis County. W central Kansas. USA	38.86	-99.33	0.984	561	deep clay loam over limestone	ClLo	F		285.32	14.75	33.99	1024.78	306.75	263.35	43.4	295.23	272.6
0046	Albertson 1937:23	Brickellia eupatorioides	Kuhnia glutinosa	Asteraceae	Semi-shrub	P	Woody	Dicot		broad-leaf	C3	4.27	0.62			0.36	0.15		3.44	0.00424	1006.8	146.187	2.4	3.44	0.08	0.12	Temperate Grasslands, Savannas & Shrublands	Central and Southern mixed grasslands	NA.	50803	G	Ellis County. W central Kansas. USA	38.86	-99.33	0.984	561	deep clay loam over limestone	ClLo	F		285.32	14.75	33.99	1024.78	306.75	263.35	43.4	295.23	272.6
0047	Albertson 1937	Buchloe dactyloides	Bulbilis dactyloides	Poaceae	Grass	P	Herbaceous	Monocot			C4	1.49	0.11			0.16	0.08		0.04	0.00054	2778.99	205.161	2	6.77	0.11	0.36	Temperate Grasslands, Savannas & Shrublands	Central and Southern mixed grasslands	NA.	50803	G	Ellis County. W central Kansas. USA	38.86	-99.33	0.984	561	deep clay loam over limestone	ClLo	F		285.32	14.75	33.99	1024.78	306.75	263.35	43.4	295.23	272.6
0048	Albertson 1937	Carex gravida		Cyperaceae	Grass	P	Herbaceous	Monocot			C3	1.88	0.09			0.41	0.13		0.03	0.00363	518.19	24.8069	3.15	10.44	0.22	0.72	Temperate Grasslands, Savannas & Shrublands	Central and Southern mixed grasslands	NA.	50803	G	Ellis County. W central Kansas. USA	38.86	-99.33	0.984	561	deep clay loam over limestone	ClLo	F		285.32	14.75	33.99	1024.78	306.75	263.35	43.4	295.23	272.6
0049	Albertson 1937	Chaetopappa ericoides	Leucelene ericoides	Asteraceae	Semi-shrub	P	Woody	Dicot			C3	0.61	0.16			0.19	0.19		0.03	0.00359	169.852	44.5513	1	1.91	0.31	0.59	Temperate Grasslands, Savannas & Shrublands	Central and Southern mixed grasslands	NA.	50803	G	Ellis County. W central Kansas. USA	38.86	-99.33	0.984	561	10 to 20 cm clay loam over limestone	ClLo	F		285.32	14.75	33.99	1024.78	306.75	263.35	43.4	295.23	272.6
0050	Albertson 1937	Clematis fremontii	Viorna fremontii	Ranunculaceae	Forb	P	Herbaceous	Dicot			C3	0.61	0.61			0.27	0.2		0.48	0.00565	107.872	107.872	1.35	0.5	0.44	0.16	Temperate Grasslands, Savannas & Shrublands	Central and Southern mixed grasslands	NA.	50803	G	Ellis County. W central Kansas. USA	38.86	-99.33	0.984	561	10 to 20 cm clay loam over limestone	ClLo	F		285.32	14.75	33.99	1024.78	306.75	263.35	43.4	295.23	272.6
0051	Albertson 1937	Dalea purpurea	Petalostemon purpureum	Fabaceae	Semi-shrub	P	Woody	Dicot			C3	0.91	0.21			0.47	0.11		0.08	0.00298	305.604	70.5241	4.27	2.17	0.52	0.26	Temperate Grasslands, Savannas & Shrublands	Central and Southern mixed grasslands	NA.	50803	G	Ellis County. W central Kansas. USA	38.86	-99.33	0.984	561	deep clay loam over limestone	ClLo	F		285.32	14.75	33.99	1024.78	306.75	263.35	43.4	295.23	272.6
0052	Albertson 1937	Elymus canadensis		Poaceae	Grass	P	Herbaceous	Monocot			C3	1.23	0.08			0.79	0.15		0.02	0.00931	132.159	8.59571	5.27	7.69	0.64	0.94	Temperate Grasslands, Savannas & Shrublands	Central and Southern mixed grasslands	NA.	50803	G	Ellis County. W central Kansas. USA	38.86	-99.33	0.984	561	deep clay loam over limestone	ClLo	F		285.32	14.75	33.99	1024.78	306.75	263.35	43.4	295.23	272.6
0053	Albertson 1937	Evolvulus nuttallianus	Evolvulus pilosus	Convolvulaceae	Semi-shrub	P	Woody	Dicot	E	broad-leaf	C3	0.65	0.07			0.11	0.08		0.01	0.00037	1763.36	189.901	1.38	4.64	0.17	0.57	Temperate Grasslands, Savannas & Shrublands	Central and Southern mixed grasslands	NA.	50803	G	Ellis County. W central Kansas. USA	38.86	-99.33	0.984	561	10 to 20 cm clay loam over limestone	ClLo	F		285.32	14.75	33.99	1024.78	306.75	263.35	43.4	295.23	272.6
0054	Albertson 1937	Gaura coccinea		Onagraceae	Forb	P	Herbaceous	Dicot			C3	0.95	0.18			0.31	0.12		0.06	0.00234	406.444	77.0105	2.58	2.64	0.33	0.33	Temperate Grasslands, Savannas & Shrublands	Central and Southern mixed grasslands	NA.	50803	G	Ellis County. W central Kansas. USA	38.86	-99.33	0.984	561	deep clay loam over limestone	ClLo	F		285.32	14.75	33.99	1024.78	306.75	263.35	43.4	295.23	272.6
0055	Albertson 1937:p. 533	Glycyrrhiza lepidota		Fabaceae	Forb	P	Herbaceous	Dicot			C3	3.66															Temperate Grasslands, Savannas & Shrublands	Central and Southern mixed grasslands	NA.	50803	G	Ellis County. W central Kansas. USA	38.86	-99.33	0.984	561	10 to 20 cm clay loam over limestone	ClLo	F		285.32	14.75	33.99	1024.78	306.75	263.35	43.4	295.23	272.6
0056	Albertson 1937	Gutierrezia sarothrae	Gutierrezia sarothrae (Pursh) Britton & Rusby	Asteraceae	Semi-shrub	P	Woody	Dicot	E		C3	1.52	0.58			0.27	0.15		1.07	0.00318	477.858	182.34	1.8	1.31	0.18	0.13	Temperate Grasslands, Savannas & Shrublands	Central and Southern mixed grasslands	NA.	50803	G	Ellis County. W central Kansas. USA	38.86	-99.33	0.984	561	deep clay loam over limestone	ClLo	F		285.32	14.75	33.99	1024.78	306.75	263.35	43.4	295.23	272.6
0057	Albertson 1937	Hedyotis nigricans	Houstonia angustifolia	Rubiaceae	Semi-shrub	P	Woody	Dicot		broad-leaf	C3	0.61	0.22			0.2	0.18		0.06	0.00339	179.786	64.8409	1.11	1.39	0.33	0.41	Temperate Grasslands, Savannas & Shrublands	Central and Southern mixed grasslands	NA.	50803	G	Ellis County. W central Kansas. USA	38.86	-99.33	0.984	561	10 to 20 cm clay loam over limestone	ClLo	F		285.32	14.75	33.99	1024.78	306.75	263.35	43.4	295.23	272.6
0058	Albertson 1937	Lesquerella ovalifolia		Brassicaceae	Forb	P	Herbaceous	Dicot			C3	0.65	0.09			0.18	0.13		0.01	0.00159	408.09	56.5047	1.38	3.61	0.28	0.72	Temperate Grasslands, Savannas & Shrublands	Central and Southern mixed grasslands	NA.	50803	G	Ellis County. W central Kansas. USA	38.86	-99.33	0.984	561	10 to 20 cm clay loam over limestone	ClLo	F		285.32	14.75	33.99	1024.78	306.75	263.35	43.4	295.23	272.6
0059	Albertson 1937	Lithospermum incisum	Lithospermum linearifolium	Boraginaceae	Forb	P	Herbaceous	Dicot			C3	0.64	0.78			0.21	0.11		0.82	0.00133	481.035	586.261	1.91	0.41	0.33	0.07	Temperate Grasslands, Savannas & Shrublands	Central and Southern mixed grasslands	NA.	50803	G	Ellis County. W central Kansas. USA	38.86	-99.33	0.984	561	10 to 20 cm clay loam over limestone	ClLo	F		285.32	14.75	33.99	1024.78	306.75	263.35	43.4	295.23	272.6
0060	Albertson 1937	Lygodesmia juncea		Asteraceae	Forb	P	Herbaceous	Dicot			C3	1.38	0.32			0.37	0.22		0.3	0.00938	147.175	34.1275	1.68	2.16	0.27	0.34	Temperate Grasslands, Savannas & Shrublands	Central and Southern mixed grasslands	NA.	50803	G	Ellis County. W central Kansas. USA	38.86	-99.33	0.984	561	deep clay loam over limestone	ClLo	F		285.32	14.75	33.99	1024.78	306.75	263.35	43.4	295.23	272.6
0061	Albertson 1937	Machaeranthera pinnatifida	Sideranthus spinulosus	Asteraceae	Semi-shrub	P	Woody	Dicot			C3	0.75	0.11			0.29	0.16		0.02	0.00389	192.941	28.298	1.81	3.41	0.39	0.73	Temperate Grasslands, Savannas & Shrublands	Central and Southern mixed grasslands	NA.	50803	G	Ellis County. W central Kansas. USA	38.86	-99.33	0.984	561	deep clay loam over limestone	ClLo	F		285.32	14.75	33.99	1024.78	306.75	263.35	43.4	295.23	272.6
0062	Albertson 1937	Minuartia michauxii var. texana	Arenaria texana	Caryophyllaceae	Forb	P	Herbaceous	Dicot			C3	0.61	0.23			0.21	0.17		0.07	0.00318	191.961	72.3789	1.24	1.33	0.34	0.37	Temperate Grasslands, Savannas & Shrublands	Central and Southern mixed grasslands	NA.	50803	G	Ellis County. W central Kansas. USA	38.86	-99.33	0.984	561	10 to 20 cm clay loam over limestone	ClLo	F		285.32	14.75	33.99	1024.78	306.75	263.35	43.4	295.23	272.6
0063	Albertson 1937	Mirabilis linearis	Allionia linearis	Nyctaginaceae	Forb	P	Herbaceous	Dicot			C3	1.29	0.2			0.47	0.14		0.11	0.00482	267.447	41.4646	3.36	3.23	0.36	0.35	Temperate Grasslands, Savannas & Shrublands	Central and Southern mixed grasslands	NA.	50803	G	Ellis County. W central Kansas. USA	38.86	-99.33	0.984	561	deep clay loam over limestone	ClLo	F		285.32	14.75	33.99	1024.78	306.75	263.35	43.4	295.23	272.6
0064	Albertson 1937	Oenothera macrocarpa ssp. fremontii	Megapterium fremontii	Onagraceae	Forb	P	Herbaceous	Dicot			C3	0.65	0.04			0.1	0.13		0	0.00088	734.561	45.2038	0.77	8.13	0.15	1.63	Temperate Grasslands, Savannas & Shrublands	Central and Southern mixed grasslands	NA.	50803	G	Ellis County. W central Kansas. USA	38.86	-99.33	0.984	561	10 to 20 cm clay loam over limestone	ClLo	F		285.32	14.75	33.99	1024.78	306.75	263.35	43.4	295.23	272.6
0065	Albertson 1937	Packera plattensis	Senecio plattensis	Asteraceae	Forb	P	Herbaceous	Dicot			C3	0.61	0.17			0.31	0.05		0.04	0.00041	1503.24	418.937	6.2	1.79	0.51	0.15	Temperate Grasslands, Savannas & Shrublands	Central and Southern mixed grasslands	NA.	50803	G	Ellis County. W central Kansas. USA	38.86	-99.33	0.984	561	10 to 20 cm clay loam over limestone	ClLo	F		285.32	14.75	33.99	1024.78	306.75	263.35	43.4	295.23	272.6
0066	Albertson 1937	Panicum virgatum		Poaceae	Grass	P	Herbaceous	Monocot			C4	2.4	0.17			0.87	0.23		0.15	0.0241	99.595	7.05465	3.78	7.06	0.36	0.68	Temperate Grasslands, Savannas & Shrublands	Central and Southern mixed grasslands	NA.	50803	G	Ellis County. W central Kansas. USA	38.86	-99.33	0.984	561	deep clay loam over limestone	ClLo	F		285.32	14.75	33.99	1024.78	306.75	263.35	43.4	295.23	272.6
0067	Albertson 1937	Paronychia jamesii		Caryophyllaceae	Semi-shrub	P	Woody	Dicot			C3	0.65	0.08			0.2	0.09		0.01	0.00085	766.302	94.314	2.22	4.06	0.31	0.56	Temperate Grasslands, Savannas & Shrublands	Central and Southern mixed grasslands	NA.	50803	G	Ellis County. W central Kansas. USA	38.86	-99.33	0.984	561	10 to 20 cm clay loam over limestone	ClLo	F		285.32	14.75	33.99	1024.78	306.75	263.35	43.4	295.23	272.6
0068	Albertson 1937	Pascopyrum smithii	Agropyron smithii	Poaceae	Grass	P	Herbaceous	Monocot			C3	2.18	0.15			0.61	0.17		0.1	0.00923	236.173	16.2504	3.59	7.27	0.28	0.57	Temperate Grasslands, Savannas & Shrublands	Central and Southern mixed grasslands	NA.	50803	G	Ellis County. W central Kansas. USA	38.86	-99.33	0.984	561	deep clay loam over limestone	ClLo	F		285.32	14.75	33.99	1024.78	306.75	263.35	43.4	295.23	272.6
0069	Albertson 1937:p. 533	Prunus pumila var. besseyi	Prunus besseyi	Rosaceae	Shrub	P	Woody	Dicot	D	broad-leaf	C3	3.35															Temperate Grasslands, Savannas & Shrublands	Central and Southern mixed grasslands	NA.	50803	G	Ellis County. W central Kansas. USA	38.86	-99.33	0.984	561	10 to 20 cm clay loam over limestone	ClLo	F		285.32	14.75	33.99	1024.78	306.75	263.35	43.4	295.23	272.6
0070	Albertson 1937	Psoralidium tenuiflorum	Psoralea tenuiflora	Fabaceae	Forb	P	Herbaceous	Dicot			C3	2.42	0.54			0.61	0.47		1.48	0.07055	34.2998	7.65367	1.3	2.24	0.25	0.44	Temperate Grasslands, Savannas & Shrublands	Central and Southern mixed grasslands	NA.	50803	G	Ellis County. W central Kansas. USA	38.86	-99.33	0.984	561	deep clay loam over limestone	ClLo	F		285.32	14.75	33.99	1024.78	306.75	263.35	43.4	295.23	272.6
0071	Albertson 1937	Psoralidium tenuiflorum	Psoralea tenuiflora	Fabaceae	Forb	P	Herbaceous	Dicot			C3	2.68	0.59			0.71	0.62		1.95	0.1429	18.754	4.12868	1.15	2.27	0.26	0.53	Temperate Grasslands, Savannas & Shrublands	Central and Southern mixed grasslands	NA.	50803	G	Ellis County. W central Kansas. USA	38.86	-99.33	0.984	561	deep clay loam over limestone	ClLo	F		285.32	14.75	33.99	1024.78	306.75	263.35	43.4	295.23	272.6
0072	Albertson 1937	Ratibida columnifera	Ratibida columnaris	Asteraceae	Forb	P	Herbaceous	Dicot			C3	0.64	0.37			0.38	0.13		0.18	0.00336	190.332	110.035	2.92	0.86	0.59	0.18	Temperate Grasslands, Savannas & Shrublands	Central and Southern mixed grasslands	NA.	50803	G	Ellis County. W central Kansas. USA	38.86	-99.33	0.984	561	deep clay loam over limestone	ClLo	F		285.32	14.75	33.99	1024.78	306.75	263.35	43.4	295.23	272.6
0073	Albertson 1937	Rhus glabra		Anacardiaceae	Tree	P	Woody	Dicot	D	broad-leaf	C3	1.52															Temperate Grasslands, Savannas & Shrublands	Central and Southern mixed grasslands	NA.	50803	G	Ellis County. W central Kansas. USA	38.86	-99.33	0.984	561	10 to 20 cm clay loam over limestone	ClLo	F		285.32	14.75	33.99	1024.78	306.75	263.35	43.4	295.23	272.6
0074	Albertson 1937	Rhus trilobata	Rhus triloba	Anacardiaceae	Shrub	P	Woody	Dicot	D	broad-leaf	C3	2.44															Temperate Grasslands, Savannas & Shrublands	Central and Southern mixed grasslands	NA.	50803	G	Ellis County. W central Kansas. USA	38.86	-99.33	0.984	561	10 to 20 cm clay loam over limestone	ClLo	F		285.32	14.75	33.99	1024.78	306.75	263.35	43.4	295.23	272.6
0075	Albertson 1937:p. 533	Rosa arkansana var. suffulta	Rosa pratincola	Rosaceae	Shrub	P	Woody	Dicot	D	broad-leaf	C3	3.66															Temperate Grasslands, Savannas & Shrublands	Central and Southern mixed grasslands	NA.	50803	G	Ellis County. W central Kansas. USA	38.86	-99.33	0.984	561	10 to 20 cm clay loam over limestone	ClLo	F		285.32	14.75	33.99	1024.78	306.75	263.35	43.4	295.23	272.6
0076	Albertson 1937	Salvia azurea var. grandiflora	Salvia pitcheri	Lamiaceae	Forb	P	Herbaceous	Dicot			C3	1.38	0.21			0.84	0.2		0.13	0.01759	78.4407	11.9366	4.2	3.29	0.61	0.48	Temperate Grasslands, Savannas & Shrublands	Central and Southern mixed grasslands	NA.	50803	G	Ellis County. W central Kansas. USA	38.86	-99.33	0.984	561	deep clay loam over limestone	ClLo	F		285.32	14.75	33.99	1024.78	306.75	263.35	43.4	295.23	272.6
0077	Albertson 1937	Schizachyrium scoparium	Andropogon scoparius	Poaceae	Grass	P	Herbaceous	Monocot			C4	1.22															Temperate Grasslands, Savannas & Shrublands	Central and Southern mixed grasslands	NA.	50803	G	Ellis County. W central Kansas. USA	38.86	-99.33	0.984	561	10 to 20 cm clay loam over limestone	ClLo	F		285.32	14.75	33.99	1024.78	306.75	263.35	43.4	295.23	272.6
0078	Albertson 1937	Scutellaria resinosa		Lamiaceae	Semi-shrub	P	Woody	Dicot			C3	0.61	0.22			0.14	0.1		0.06	0.00073	832.153	300.121	1.4	1.39	0.23	0.23	Temperate Grasslands, Savannas & Shrublands	Central and Southern mixed grasslands	NA.	50803	G	Ellis County. W central Kansas. USA	38.86	-99.33	0.984	561	10 to 20 cm clay loam over limestone	ClLo	F		285.32	14.75	33.99	1024.78	306.75	263.35	43.4	295.23	272.6
0079	Albertson 1937	Solidago missouriensis var. fasciculata	Solidago glaberrima	Asteraceae	Forb	P	Herbaceous	Dicot			C3	1.83	0.34			0.34	0.13		0.44	0.00301	608.257	113.009	2.62	2.69	0.19	0.19	Temperate Grasslands, Savannas & Shrublands	Central and Southern mixed grasslands	NA.	50803	G	Ellis County. W central Kansas. USA	38.86	-99.33	0.984	561	deep clay loam over limestone	ClLo	F		285.32	14.75	33.99	1024.78	306.75	263.35	43.4	295.23	272.6
0080	Albertson 1937	Solidago mollis		Asteraceae	Forb	P	Herbaceous	Dicot			C3	2.09	0.36			0.59	0.45		0.57	0.06256	33.4095	5.75476	1.31	2.9	0.28	0.63	Temperate Grasslands, Savannas & Shrublands	Central and Southern mixed grasslands	NA.	50803	G	Ellis County. W central Kansas. USA	38.86	-99.33	0.984	561	deep clay loam over limestone	ClLo	F		285.32	14.75	33.99	1024.78	306.75	263.35	43.4	295.23	272.6
0081	Albertson 1937	Sorghastrum nutans		Poaceae	Grass	P	Herbaceous	Monocot			C4	2.1	0.13			0.9	0.32		0.07	0.04825	43.5189	2.69403	2.81	8.08	0.43	1.23	Temperate Grasslands, Savannas & Shrublands	Central and Southern mixed grasslands	NA.	50803	G	Ellis County. W central Kansas. USA	38.86	-99.33	0.984	561	deep clay loam over limestone	ClLo	F		285.32	14.75	33.99	1024.78	306.75	263.35	43.4	295.23	272.6
0082	Albertson 1937	Sphaeralcea coccinea	Malvastrum coccineum	Malvaceae	Semi-shrub	P	Woody	Dicot			C3	2.3	0.19			0.25	0.2		0.17	0.00524	439.268	36.2873	1.25	6.05	0.11	0.53	Temperate Grasslands, Savannas & Shrublands	Central and Southern mixed grasslands	NA.	50803	G	Ellis County. W central Kansas. USA	38.86	-99.33	0.984	561	deep clay loam over limestone	ClLo	F		285.32	14.75	33.99	1024.78	306.75	263.35	43.4	295.23	272.6
0083	Albertson 1937	Stenosiphon linifolius	Stenosiphon linifolium	Onagraceae	Semi-shrub	P	Woody	Dicot			C3	0.72	0.23			0.49	0.09		0.08	0.00208	346.46	110.675	5.44	1.57	0.68	0.2	Temperate Grasslands, Savannas & Shrublands	Central and Southern mixed grasslands	NA.	50803	G	Ellis County. W central Kansas. USA	38.86	-99.33	0.984	561	deep clay loam over limestone	ClLo	F		285.32	14.75	33.99	1024.78	306.75	263.35	43.4	295.23	272.6
0084	Albertson 1937	Thelesperma megapotamicum	Thelesperma gracile	Asteraceae	Forb	P	Herbaceous	Dicot			C3	0.76	0.05			0.6	0.16		0	0.00804	94.4982	6.21699	3.75	7.6	0.79	1.6	Temperate Grasslands, Savannas & Shrublands	Central and Southern mixed grasslands	NA.	50803	G	Ellis County. W central Kansas. USA	38.86	-99.33	0.984	561	deep clay loam over limestone	ClLo	F		285.32	14.75	33.99	1024.78	306.75	263.35	43.4	295.23	272.6
0085	Albertson 1937	Vernonia baldwinii		Asteraceae	Forb	P	Herbaceous	Dicot			C3	1.23	0.28			0.89	0.25		0.2	0.02913	42.2315	9.61367	3.56	2.2	0.72	0.45	Temperate Grasslands, Savannas & Shrublands	Central and Southern mixed grasslands	NA.	50803	G	Ellis County. W central Kansas. USA	38.86	-99.33	0.984	561	deep clay loam over limestone	ClLo	F		285.32	14.75	33.99	1024.78	306.75	263.35	43.4	295.23	272.6
0086	Anderson 1927	Brachypodium pinnatum		Poaceae	Grass	P	Herbaceous	Monocot			C3	0.1															Temperate Grasslands, Savannas & Shrublands	English Lowlands beech forests	PA	80421		Surrey. United Kingdom	51.34	-0.12	23.006	20	loam. rendzina. limestone at 25 cm	Lo	M		283.25	8.14	39.33	469.38	293.45	272.75	20.7	278.8	279.55
0087	Anderson 1927	Bromopsis erecta	Bromus erectus	Poaceae	Grass	P	Herbaceous	Monocot			C3	0.13	0.05						0					1.3			Temperate Grasslands, Savannas & Shrublands	English Lowlands beech forests	PA	80421		Surrey. United Kingdom	51.34	-0.12	23.006	20	loam. rendzina. limestone at 25 cm	Lo	M		283.25	8.14	39.33	469.38	293.45	272.75	20.7	278.8	279.55
0088	Anderson 1927	Helictotrichon pubescens	Avena pubescens	Poaceae	Grass	P	Herbaceous	Monocot			C3	0.11	0.06						0					0.92			Temperate Grasslands, Savannas & Shrublands	English Lowlands beech forests	PA	80421		Surrey. United Kingdom	51.34	-0.12	23.006	20	loam. rendzina. limestone at 25 cm	Lo	M		283.25	8.14	39.33	469.38	293.45	272.75	20.7	278.8	279.55
0089	Antos & Halpern 1997	Collomia heterophylla		Polemoniaceae	Forb	A	Herbaceous	Dicot			C3	0.16	0.16			0.16			0.01					0.5	1		Temperate Conifer Forests	Central and Southern Cascades forests	NA.	50508	T	Western Cascade Mountains. Oregon. USA	44.16	-122.34	69.629	1000	deep. originated from volcanic ash	Lo	M		283.42	11.06	42.05	572.96	295.65	269.35	26.3	277.22	290.67
0090	Antos & Halpern 1997	Conyza canadensis		Asteraceae	Forb	A	Herbaceous	Dicot			C3	0.19	0.13			0.39			0.01					0.73	2.05		Temperate Conifer Forests	Central and Southern Cascades forests	NA.	50508	T	Western Cascade Mountains. Oregon. USA	44.16	-122.34	69.629	1000	deep. originated from volcanic ash	Lo	M		283.42	11.06	42.05	572.96	295.65	269.35	26.3	277.22	290.67
0091	Antos & Halpern 1997	Crepis capillaris		Asteraceae	Forb	A	Herbaceous	Dicot			C3	0.31	0.17			0.33			0.02					0.91	1.06		Temperate Conifer Forests	Central and Southern Cascades forests	NA.	50508	T	Western Cascade Mountains. Oregon. USA	44.16	-122.34	69.629	1000	deep. originated from volcanic ash	Lo	M		283.42	11.06	42.05	572.96	295.65	269.35	26.3	277.22	290.67
0092	Antos & Halpern 1997	Epilobium paniculatum		Onagraceae	Forb	A	Herbaceous	Dicot			C3	0.25	0.18			0.39			0.02					0.69	1.56		Temperate Conifer Forests	Central and Southern Cascades forests	NA.	50508	T	Western Cascade Mountains. Oregon. USA	44.16	-122.34	69.629	1000	deep. originated from volcanic ash	Lo	M		283.42	11.06	42.05	572.96	295.65	269.35	26.3	277.22	290.67
0093	Antos & Halpern 1997	Madia gracilis		Asteraceae	Forb	A	Herbaceous	Dicot			C3	0.17	0.09			0.48			0					0.94	2.82		Temperate Conifer Forests	Central and Southern Cascades forests	NA.	50508	T	Western Cascade Mountains. Oregon. USA	44.16	-122.34	69.629	1000	deep. originated from volcanic ash	Lo	M		283.42	11.06	42.05	572.96	295.65	269.35	26.3	277.22	290.67
0094	Antos & Halpern 1997	Senecio sylvaticus		Asteraceae	Forb	A	Herbaceous	Dicot			C3	0.26	0.25			0.62			0.03					0.52	2.38		Temperate Conifer Forests	Central and Southern Cascades forests	NA.	50508	T	Western Cascade Mountains. Oregon. USA	44.16	-122.34	69.629	1000	deep. originated from volcanic ash	Lo	M		283.42	11.06	42.05	572.96	295.65	269.35	26.3	277.22	290.67
0095	Antos & Halpern 1997	Berberis nervosa		Berberidaceae	Shrub	P	Woody	Dicot	E	broad-leaf	C3	0.44	0.93			0.09			0.8					0.24	0.2		Temperate Conifer Forests	Central and Southern Cascades forests	NA.	50508	T	Western Cascade Mountains. Oregon. USA	44.16	-122.34	69.629	1000	deep. originated from volcanic ash	Lo	M		283.42	11.06	42.05	572.96	295.65	269.35	26.3	277.22	290.67
0096	Antos & Halpern 1997	Epilobium angustifolium		Onagraceae	Forb	P	Herbaceous	Dicot			C3	0.43	0.59			0.32			0.31					0.36	0.74		Temperate Conifer Forests	Central and Southern Cascades forests	NA.	50508	T	Western Cascade Mountains. Oregon. USA	44.16	-122.34	69.629	1000	deep. originated from volcanic ash	Lo	M		283.42	11.06	42.05	572.96	295.65	269.35	26.3	277.22	290.67
0097	Antos & Halpern 1997	Whipplea modesta		Hydrangeaceae	Semi-shrub	P	Woody	Dicot	D	broad-leaf	C3	0.49	0.45			0.12			0.21					0.54	0.24		Temperate Conifer Forests	Central and Southern Cascades forests	NA.	50508	T	Western Cascade Mountains. Oregon. USA	44.16	-122.34	69.629	1000	deep. originated from volcanic ash	Lo	M		283.42	11.06	42.05	572.96	295.65	269.35	26.3	277.22	290.67
0098	Ashton 1975:pp. 878-879	Eucalyptus regnans		Myrtaceae	Tree	P	Woody	Dicot	E	broad-leaf	C3	2.1	13.6		0.3	50	13		813.5	4424.41	0.00047464	0.00307386	3.85	0.08	23.81	0.48	Temperate Broadleaf & Mixed Forests	Southeast Australia temperate forests	AA	10409	T	Victoria. E Australia	-38.4	146.47	275.032	571		Ro	C		284.31	7.6	42.7	361.18	292.55	274.75	17.8	281.62	288.88
0099	Ashton 1975:13	Eucalyptus regnans		Myrtaceae	Tree	P	Woody	Dicot	E	broad-leaf	C3	4.1				32	7.5			942.478	0.00435024		4.27		7.8		Temperate Broadleaf & Mixed Forests	Southeast Australia temperate forests	AA	10409	T	Victoria. E Australia	-38.4	146.47	275.032	571	decomposing sandstone	Ro	C		284.31	7.6	42.7	361.18	292.55	274.75	17.8	281.62	288.88
0100	Ashton 1975:p. 881	Eucalyptus regnans		Myrtaceae	Tree	P	Woody	Dicot	E	broad-leaf	C3	5	15			70			2356.19					0.17	14		Temperate Broadleaf & Mixed Forests	Southeast Australia temperate forests	AA	10409	T	Victoria. E Australia	-38.4	146.47	275.032	571		Ro	C		284.31	7.6	42.7	361.18	292.55	274.75	17.8	281.62	288.88
0101	Ashton 1975:p. 877	Eucalyptus regnans		Myrtaceae	Tree	P	Woody	Dicot	E	broad-leaf	C3	7.1				47									6.62		Temperate Broadleaf & Mixed Forests	Southeast Australia temperate forests	AA	10409	T	Victoria. E Australia	-38.4	146.47	275.032	571	krasnozem over well-decomposed dacite	Ro	C		284.31	7.6	42.7	361.18	292.55	274.75	17.8	281.62	288.88
0102	Baitulin 1979	Artemisia lerchiana		Asteraceae	Forb	P	Herbaceous	Dicot			C3	1.6	2						13.4					0.4			Deserts & Xeric Shrublands	Kazakh steppe	PA	80810	S	central Kazakhstan	51.17	71.43	130.012	358	saline clay loam	ClLo	F		276.08	10.18	21.99	1366.55	298.55	252.25	46.3	290.78	260.53
0103	Baitulin 1979	Achillea nobilis		Asteraceae	Forb	P	Herbaceous	Dicot			C3	0.55	0.23						0.06					1.2			Montane Grasslands & Shrublands	Kazakh steppe	PA	80810	G	central Kazakhstan	51.17	71.43	130.012	358	dark-brown. loamy castanozem	Lo	M		276.08	10.18	21.99	1366.55	298.55	252.25	46.3	290.78	260.53
0104	Baitulin 1979	Ephedra distachya		Ephedraceae	Semi-shrub	P	Woody	Gymnosperm	E		C3	0.95	0.15						0.04					3.17			Montane Grasslands & Shrublands	Kazakh steppe	PA	80810	G	central Kazakhstan	51.17	71.43	130.012	358	dark-brown. loamy castanozem	Lo	M		276.08	10.18	21.99	1366.55	298.55	252.25	46.3	290.78	260.53
0105	Baitulin 1979	Artemisia austriaca		Asteraceae	Forb	P	Herbaceous	Dicot			C3	0.53	0.35			0.31	0.16		0.14	0.00416	127.549	84.2302	1.94	0.76	0.58	0.23	Montane Grasslands & Shrublands	Kazakh steppe	PA	80810	G	central Kazakhstan	51.17	71.43	130.012	358	clay loam	ClLo	F		276.08	10.18	21.99	1366.55	298.55	252.25	46.3	290.78	260.53
0106	Baitulin 1979	Artemisia dracunculus		Asteraceae	Forb	P	Herbaceous	Dicot			C3	1.03	0.38						0.31					1.36			Montane Grasslands & Shrublands	Kazakh steppe	PA	80810	G	central Kazakhstan	51.17	71.43	130.012	358	carbonate-rich. loamy chernozem	Lo	M		276.08	10.18	21.99	1366.55	298.55	252.25	46.3	290.78	260.53
0107	Baitulin 1979:70	Artemisia scoparia		Asteraceae	Semi-shrub	P	Woody	Dicot	E		C3	1.25	0.22			0.73	0.54		0.13	0.11146	11.215	1.97385	1.35	2.84	0.58	1.23	Montane Grasslands & Shrublands	Kazakh steppe	PA	80810	G	central Kazakhstan	51.17	71.43	130.012	358	dark-brown. loamy castanozem	Lo	M		276.08	10.18	21.99	1366.55	298.55	252.25	46.3	290.78	260.53
0108	Baitulin 1979	Artemisia terrae-albae		Asteraceae	Semi-shrub	P	Woody	Dicot	E		C3	1.84															Montane Grasslands & Shrublands	Kazakh steppe	PA	80810	G	central Kazakhstan	51.17	71.43	130.012	358	dark-brown. loamy castanozem	Lo	M		276.08	10.18	21.99	1366.55	298.55	252.25	46.3	290.78	260.53
0109	Baitulin 1979:68	Astragalus filicaulis		Fabaceae	Forb	A	Herbaceous	Dicot			C3	3.18	0.94			0.23	0.21		5.88	0.00531	598.773	176.996	1.1	1.69	0.07	0.11	Montane Grasslands & Shrublands	Kazakh steppe	PA	80810	G	central Kazakhstan	51.17	71.43	130.012	358	dark-brown. loamy castanozem	Lo	M		276.08	10.18	21.99	1366.55	298.55	252.25	46.3	290.78	260.53
0110	Baitulin 1979:64	Astragalus puberulus		Fabaceae	Forb	P	Herbaceous	Dicot			C3	1.2	0.32			0.29	0.37		0.26	0.02079	57.7273	15.3939	0.78	1.88	0.24	0.58	Montane Grasslands & Shrublands	Kazakh steppe	PA	80810	G	central Kazakhstan	51.17	71.43	130.012	358	loam (averaged based on reference and location)	Lo	M		276.08	10.18	21.99	1366.55	298.55	252.25	46.3	290.78	260.53
0111	Baitulin 1979	Dianthus leptopetalus		Caryophyllaceae	Forb	P	Herbaceous	Dicot			C3	2.4	0.24						0.29					5			Montane Grasslands & Shrublands	Kazakh steppe	PA	80810	G	central Kazakhstan	51.17	71.43	130.012	358	clay loam	ClLo	F		276.08	10.18	21.99	1366.55	298.55	252.25	46.3	290.78	260.53
0112	Baitulin 1979:64	Elymus akmolinensis		Poaceae	Grass	P	Herbaceous	Monocot			C3	1.3				0.86	0.16			0.01153	112.773		5.38		0.66		Montane Grasslands & Shrublands	Kazakh steppe	PA	80810	G	central Kazakhstan	51.17	71.43	130.012	358	loam (averaged based on reference and location)	Lo	M		276.08	10.18	21.99	1366.55	298.55	252.25	46.3	290.78	260.53
0113	Baitulin 1979	Ephedra distachya		Ephedraceae	Semi-shrub	P	Woody	Gymnosperm	E		C3	2.63	0.8			0.21	0.21		3.53	0.00485	542.374	164.981	1	1.64	0.08	0.13	Montane Grasslands & Shrublands	Kazakh steppe	PA	80810	G	central Kazakhstan	51.17	71.43	130.012	358	dark-brown. loamy castanozem	Lo	M		276.08	10.18	21.99	1366.55	298.55	252.25	46.3	290.78	260.53
0114	Baitulin 1979:65	Equisetum pratense		Equisetaceae	Forb	P	Herbaceous	Pteridophyte			C3	3.1				0.6	0.11			0.0038	815.505		5.45		0.19		Montane Grasslands & Shrublands	Kazakh steppe	PA	80810	G	central Kazakhstan	51.17	71.43	130.012	358	loam (averaged based on reference and location)	Lo	M		276.08	10.18	21.99	1366.55	298.55	252.25	46.3	290.78	260.53
0115	Baitulin 1979:70	Eryngium planum		Apiaceae	Forb	P	Herbaceous	Dicot			C3	0.76	0.14			0.68	0.16		0.03	0.00911	83.3808	15.3596	4.25	2.71	0.89	0.57	Montane Grasslands & Shrublands	Kazakh steppe	PA	80810	G	central Kazakhstan	51.17	71.43	130.012	358	dark-brown. loamy castanozem	Lo	M		276.08	10.18	21.99	1366.55	298.55	252.25	46.3	290.78	260.53
0116	Baitulin 1979:64	Festuca rupicola	Festuca sulcata	Poaceae	Grass	P	Herbaceous	Monocot			C3	0.76	0.15			0.35	0.12		0.04	0.00264	287.995	56.8411	2.92	2.53	0.46	0.4	Montane Grasslands & Shrublands	Kazakh steppe	PA	80810	G	central Kazakhstan	51.17	71.43	130.012	358	loam (averaged based on reference and location)	Lo	M		276.08	10.18	21.99	1366.55	298.55	252.25	46.3	290.78	260.53
0117	Baitulin 1979	Galatella linosyris	Linosyris vulgaris	Asteraceae	Forb	P	Herbaceous	Dicot			C3	0.6	0.09						0.01					3.33			Montane Grasslands & Shrublands	Kazakh steppe	PA	80810	G	central Kazakhstan	51.17	71.43	130.012	358	clay loam	ClLo	F		276.08	10.18	21.99	1366.55	298.55	252.25	46.3	290.78	260.53
0118	Baitulin 1979	Galium verum		Rubiaceae	Forb	P	Herbaceous	Dicot			C3	0.59	0.18			0.44	0.16		0.04	0.0059	100.037	30.5198	2.75	1.64	0.75	0.44	Montane Grasslands & Shrublands	Kazakh steppe	PA	80810	G	central Kazakhstan	51.17	71.43	130.012	358	clay loam	ClLo	F		276.08	10.18	21.99	1366.55	298.55	252.25	46.3	290.78	260.53
0119	Baitulin 1979:65	Galium verum		Rubiaceae	Forb	P	Herbaceous	Dicot			C3	2.55	1.28			0.58	0.28		8.75	0.02381	107.102	53.761	2.07	1	0.23	0.11	Montane Grasslands & Shrublands	Kazakh steppe	PA	80810	G	central Kazakhstan	51.17	71.43	130.012	358	carbonate-rich chernozem	Lo	M		276.08	10.18	21.99	1366.55	298.55	252.25	46.3	290.78	260.53
0120	Baitulin 1979:71	Glycyrrhiza uralensis		Fabaceae	Forb	P	Herbaceous	Dicot			C3	4.3	1.21						13.19					1.78			Montane Grasslands & Shrublands	Kazakh steppe	PA	80810	G	central Kazakhstan	51.17	71.43	130.012	358	dark-brown. loamy castanozem	Lo	M		276.08	10.18	21.99	1366.55	298.55	252.25	46.3	290.78	260.53
0121	Baitulin 1979:68	Kochia prostrata		Amaranthaceae	Semi-shrub	P	Woody	Dicot			C4	3.6	1.16			0.23	0.21		10.15	0.00531	677.856	218.42	1.1	1.55	0.06	0.09	Montane Grasslands & Shrublands	Kazakh steppe	PA	80810	G	central Kazakhstan	51.17	71.43	130.012	358	dark-brown. loamy castanozem	Lo	M		276.08	10.18	21.99	1366.55	298.55	252.25	46.3	290.78	260.53
0122	Baitulin 1979:72	Medicago falcata		Fabaceae	Forb	A	Herbaceous	Dicot			C3	1.8	0.25			0.74	0.61		0.24	0.14418	12.4848	1.734	1.21	3.6	0.41	1.22	Montane Grasslands & Shrublands	Kazakh steppe	PA	80810	G	central Kazakhstan	51.17	71.43	130.012	358	dark-brown. loamy castanozem	Lo	M		276.08	10.18	21.99	1366.55	298.55	252.25	46.3	290.78	260.53
0123	Baitulin 1979	Onosma simplicissima		Boraginaceae	Forb	P	Herbaceous	Dicot			C3	1.8	0.38						0.54					2.37			Montane Grasslands & Shrublands	Kazakh steppe	PA	80810	G	central Kazakhstan	51.17	71.43	130.012	358	dark-brown. loamy castanozem	Lo	M		276.08	10.18	21.99	1366.55	298.55	252.25	46.3	290.78	260.53
0124	Baitulin 1979:73	Palimbia salsa	Palimbia rediviva	Apiaceae	Forb	P	Herbaceous	Dicot			C3	0.91	0.15						0.04					3.03			Montane Grasslands & Shrublands	Kazakh steppe	PA	80810	G	central Kazakhstan	51.17	71.43	130.012	358	clay loam	ClLo	F		276.08	10.18	21.99	1366.55	298.55	252.25	46.3	290.78	260.53
0125	Baitulin 1979	Peucedanum morisonii		Apiaceae	Forb	P	Herbaceous	Dicot			C3	2.6	0.35						0.67					3.71			Montane Grasslands & Shrublands	Kazakh steppe	PA	80810	G	central Kazakhstan	51.17	71.43	130.012	358	carbonate-rich. loamy chernozem	Lo	M		276.08	10.18	21.99	1366.55	298.55	252.25	46.3	290.78	260.53
0126	Baitulin 1979	Phleum phleoides		Poaceae	Grass	P	Herbaceous	Monocot			C3	0.56															Montane Grasslands & Shrublands	Kazakh steppe	PA	80810	G	central Kazakhstan	51.17	71.43	130.012	358	carbonate-rich chernozem	Lo	M		276.08	10.18	21.99	1366.55	298.55	252.25	46.3	290.78	260.53
0127	Baitulin 1979	Phlomoides tuberosa	Phlomis tuberosa	Lamiaceae	Forb	P	Herbaceous	Dicot			C3	0.68	0.17			0.6	0.13		0.04	0.00531	128.077	32.0193	4.62	2	0.88	0.38	Montane Grasslands & Shrublands	Kazakh steppe	PA	80810	G	central Kazakhstan	51.17	71.43	130.012	358	clay loam	ClLo	F		276.08	10.18	21.99	1366.55	298.55	252.25	46.3	290.78	260.53
0128	Baitulin 1979:70	Phlomoides tuberosa	Phlomis tuberosa	Lamiaceae	Forb	P	Herbaceous	Dicot			C3	1.2	0.33			0.63	0.33		0.27	0.03592	33.4052	9.18643	1.91	1.82	0.53	0.5	Montane Grasslands & Shrublands	Kazakh steppe	PA	80810	G	central Kazakhstan	51.17	71.43	130.012	358	dark-brown. loamy castanozem	Lo	M		276.08	10.18	21.99	1366.55	298.55	252.25	46.3	290.78	260.53
0129	Baitulin 1979:64	Plantago urvillei	Plantago stepposa	Plantaginaceae	Forb	P	Herbaceous	Dicot			C3	0.83	0.21			0.6	0.25		0.08	0.01963	42.2716	10.6952	2.4	1.98	0.72	0.6	Montane Grasslands & Shrublands	Kazakh steppe	PA	80810	G	central Kazakhstan	51.17	71.43	130.012	358	loam (averaged based on reference and location)	Lo	M		276.08	10.18	21.99	1366.55	298.55	252.25	46.3	290.78	260.53
0130	Baitulin 1979	Potentilla nudicaulis	Potentilla strigosa	Rosaceae	Forb	P	Herbaceous	Dicot			C3	0.4	0.25						0.05					0.8			Montane Grasslands & Shrublands	Kazakh steppe	PA	80810	G	central Kazakhstan	51.17	71.43	130.012	358	dark-brown. loamy castanozem	Lo	M		276.08	10.18	21.99	1366.55	298.55	252.25	46.3	290.78	260.53
0131	Baitulin 1979	Salvia stepposa		Lamiaceae	Forb	P	Herbaceous	Dicot			C3	2.32															Montane Grasslands & Shrublands	Kazakh steppe	PA	80810	G	central Kazakhstan	51.17	71.43	130.012	358	loam (averaged based on reference and location)	Lo	M		276.08	10.18	21.99	1366.55	298.55	252.25	46.3	290.78	260.53
0132	Baitulin 1979:70	Saussurea rigida		Asteraceae	Forb	P	Herbaceous	Dicot			C3	0.75	0.19			0.46	0.2		0.06	0.00963	77.8475	19.7214	2.3	1.97	0.61	0.53	Montane Grasslands & Shrublands	Kazakh steppe	PA	80810	G	central Kazakhstan	51.17	71.43	130.012	358	dark-brown. loamy castanozem	Lo	M		276.08	10.18	21.99	1366.55	298.55	252.25	46.3	290.78	260.53
0133	Baitulin 1979	Senecio jacobaea		Asteraceae	Forb	P	Herbaceous	Dicot			C3	0.68	0.14			0.68	0.2		0.03	0.01424	47.7465	9.83016	3.4	2.43	1	0.71	Montane Grasslands & Shrublands	Kazakh steppe	PA	80810	G	central Kazakhstan	51.17	71.43	130.012	358	clay loam	ClLo	F		276.08	10.18	21.99	1366.55	298.55	252.25	46.3	290.78	260.53
0134	Baitulin 1979:72	Spiraea hypericifolia		Rosaceae	Semi-shrub	P	Woody	Dicot			C3	1.35	0.64			0.44	0.42		1.16	0.04064	33.2188	15.7482	1.05	1.05	0.33	0.33	Montane Grasslands & Shrublands	Kazakh steppe	PA	80810	G	central Kazakhstan	51.17	71.43	130.012	358	dark-brown. loamy castanozem	Lo	M		276.08	10.18	21.99	1366.55	298.55	252.25	46.3	290.78	260.53
0135	Baitulin 1979	Spiraea hypericifolia		Rosaceae	Semi-shrub	P	Woody	Dicot			C3	2.46	2.31			0.82	1		27.49	0.42935	5.72958	5.38021	0.82	0.53	0.33	0.22	Montane Grasslands & Shrublands	Kazakh steppe	PA	80810	G	central Kazakhstan	51.17	71.43	130.012	358	dark-brown. loamy castanozem	Lo	M		276.08	10.18	21.99	1366.55	298.55	252.25	46.3	290.78	260.53
0136	Baitulin 1979:64	Stipa capillata		Poaceae	Grass	P	Herbaceous	Monocot			C3	0.92	0.31			0.76	0.16		0.19	0.01019	90.31	30.4305	4.75	1.48	0.83	0.26	Montane Grasslands & Shrublands	Kazakh steppe	PA	80810	G	central Kazakhstan	51.17	71.43	130.012	358	loam (averaged based on reference and location)	Lo	M		276.08	10.18	21.99	1366.55	298.55	252.25	46.3	290.78	260.53
0137	Baitulin 1979	Thymus pannonicus	Thymus marschallianus, Thymus stepposus	Lamiaceae	Semi-shrub	P	Woody	Dicot			C3	1.5	0.21						0.14					3.57			Montane Grasslands & Shrublands	Kazakh steppe	PA	80810	G	central Kazakhstan	51.17	71.43	130.012	358	carbonate-rich. loamy chernozem	Lo	M		276.08	10.18	21.99	1366.55	298.55	252.25	46.3	290.78	260.53
0138	Baitulin 1979:70	Veronica incana		Scrophulariaceae	Forb	P	Herbaceous	Dicot			C3	0.4	0.15			0.33	0.1		0.02	0.00173	231.498	86.8118	3.3	1.33	0.83	0.33	Montane Grasslands & Shrublands	Kazakh steppe	PA	80810	G	central Kazakhstan	51.17	71.43	130.012	358	dark-brown. loamy castanozem	Lo	M		276.08	10.18	21.99	1366.55	298.55	252.25	46.3	290.78	260.53
0139	Baitulin 1979	Veronica longifolia		Scrophulariaceae	Forb	P	Herbaceous	Dicot			C3	0.55	0.22						0.06					1.25			Montane Grasslands & Shrublands	Kazakh steppe	PA	80810	G	central Kazakhstan	51.17	71.43	130.012	358	carbonate-rich. loamy chernozem	Lo	M		276.08	10.18	21.99	1366.55	298.55	252.25	46.3	290.78	260.53
0140	Baitulin 1979	Veronica spicata		Scrophulariaceae	Forb	P	Herbaceous	Dicot			C3	0.9	0.12			0.26	0.2		0.03	0.00545	165.276	22.0368	1.3	3.75	0.29	0.83	Montane Grasslands & Shrublands	Kazakh steppe	PA	80810	G	central Kazakhstan	51.17	71.43	130.012	358	carbonate-rich chernozem	Lo	M		276.08	10.18	21.99	1366.55	298.55	252.25	46.3	290.78	260.53
0141	Baitulin 1979:66	Artemisia scoparia		Asteraceae	Semi-shrub	P	Woody	Dicot	E		C3	2.28	0.16			0.74	0.3		0.12	0.03487	65.3826	4.58825	2.47	7.13	0.32	0.94	Montane Grasslands & Shrublands	Kazakh steppe	PA	80810	G	central Kazakhstan	51.17	71.43	130.012	358	carbonate-rich chernozem	Lo	M		276.08	10.18	21.99	1366.55	298.55	252.25	46.3	290.78	260.53
0142	Baitulin 1979:66	Astragalus puberulus		Fabaceae	Forb	P	Herbaceous	Dicot			C3	1.74	0.24			0.39	0.28		0.21	0.01601	108.685	14.991	1.39	3.63	0.22	0.58	Montane Grasslands & Shrublands	Kazakh steppe	PA	80810	G	central Kazakhstan	51.17	71.43	130.012	358	carbonate-rich chernozem	Lo	M		276.08	10.18	21.99	1366.55	298.55	252.25	46.3	290.78	260.53
0143	Baitulin 1979:66	Medicago falcata		Fabaceae	Forb	A	Herbaceous	Dicot			C3	2.38	0.22			0.37	0.26		0.24	0.0131	181.731	16.7987	1.42	5.41	0.16	0.59	Montane Grasslands & Shrublands	Kazakh steppe	PA	80810	G	central Kazakhstan	51.17	71.43	130.012	358	carbonate-rich chernozem	Lo	M		276.08	10.18	21.99	1366.55	298.55	252.25	46.3	290.78	260.53
0144	Baitulin 1979:66	Melilotus alba	Melilotus albus	Fabaceae	Forb	P	Herbaceous	Dicot			C3	2.4	0.22			0.65	0.26		0.24	0.02301	104.316	9.56234	2.5	5.45	0.27	0.59	Montane Grasslands & Shrublands	Kazakh steppe	PA	80810	G	central Kazakhstan	51.17	71.43	130.012	358	carbonate-rich chernozem	Lo	M		276.08	10.18	21.99	1366.55	298.55	252.25	46.3	290.78	260.53
0145	Baitulin 1979:63	Artemisia frigida		Asteraceae	Forb	P	Herbaceous	Dicot			C3	2.1	0.39			0.35	0.13		0.67	0.0031	678.057	125.925	2.69	2.69	0.17	0.17	Montane Grasslands & Shrublands	Kazakh steppe	PA	80810	G	central Kazakhstan	51.17	71.43	130.012	358	loamy chernozem	Lo	M		276.08	10.18	21.99	1366.55	298.55	252.25	46.3	290.78	260.53
0146	Baitulin 1979:63	Artemisia marschalliana		Asteraceae	Forb	P	Herbaceous	Dicot			C3	2.9	0.39			0.46	0.22		0.92	0.01166	248.769	33.4551	2.09	3.72	0.16	0.28	Montane Grasslands & Shrublands	Kazakh steppe	PA	80810	G	central Kazakhstan	51.17	71.43	130.012	358	loamy chernozem	Lo	M		276.08	10.18	21.99	1366.55	298.55	252.25	46.3	290.78	260.53
0147	Baitulin 1979:61	Campanula sibirica		Campanulaceae	Forb	P	Herbaceous	Dicot			C3	0.4	0.19						0.03					1.05			Montane Grasslands & Shrublands	Kazakh steppe	PA	80810	G	central Kazakhstan	51.17	71.43	130.012	358	heavy loam	Lo	M		276.08	10.18	21.99	1366.55	298.55	252.25	46.3	290.78	260.53
0148	Baitulin 1979	Carex duriuscula	Carex eleocharis	Cyperaceae	Grass	P	Herbaceous	Monocot			C3	0.56															Montane Grasslands & Shrublands	Kazakh steppe	PA	80810	G	central Kazakhstan	51.17	71.43	130.012	358	loamy chernozem	Lo	M		276.08	10.18	21.99	1366.55	298.55	252.25	46.3	290.78	260.53
0149	Baitulin 1979	Centaurea ruthenica		Asteraceae	Forb	P	Herbaceous	Dicot			C3	1.32	0.2						0.11					3.3			Montane Grasslands & Shrublands	Kazakh steppe	PA	80810	G	central Kazakhstan	51.17	71.43	130.012	358	heavy loam	Lo	M		276.08	10.18	21.99	1366.55	298.55	252.25	46.3	290.78	260.53
0150	Baitulin 1979	Gypsophila altissima		Caryophyllaceae	Forb	P	Herbaceous	Dicot			C3	0.9	0.16						0.05					2.81			Montane Grasslands & Shrublands	Kazakh steppe	PA	80810	G	central Kazakhstan	51.17	71.43	130.012	358	heavy loam	Lo	M		276.08	10.18	21.99	1366.55	298.55	252.25	46.3	290.78	260.53
0151	Baitulin 1979	Koeleria macrantha	Koeleria gracilis	Poaceae	Grass	P	Herbaceous	Monocot			C3	0.93	0.15						0.04					3.1			Montane Grasslands & Shrublands	Kazakh steppe	PA	80810	G	central Kazakhstan	51.17	71.43	130.012	358	heavy loam	Lo	M		276.08	10.18	21.99	1366.55	298.55	252.25	46.3	290.78	260.53
0152	Baitulin 1979	Lathyrus tuberosus		Fabaceae	Forb	P	Herbaceous	Dicot			C3	0.5	0.08						0.01					3.13			Montane Grasslands & Shrublands	Kazakh steppe	PA	80810	G	central Kazakhstan	51.17	71.43	130.012	358	heavy loam	Lo	M		276.08	10.18	21.99	1366.55	298.55	252.25	46.3	290.78	260.53
0153	Baitulin 1979	Medicago falcata		Fabaceae	Forb	A	Herbaceous	Dicot			C3	1.3	0.28						0.21					2.32			Montane Grasslands & Shrublands	Kazakh steppe	PA	80810	G	central Kazakhstan	51.17	71.43	130.012	358	heavy loam	Lo	M		276.08	10.18	21.99	1366.55	298.55	252.25	46.3	290.78	260.53
0154	Baitulin 1979	Potentilla nudicaulis	Potentilla strigosa	Rosaceae	Forb	P	Herbaceous	Dicot			C3	0.55	0.2						0.05					1.38			Montane Grasslands & Shrublands	Kazakh steppe	PA	80810	G	central Kazakhstan	51.17	71.43	130.012	358	heavy loam	Lo	M		276.08	10.18	21.99	1366.55	298.55	252.25	46.3	290.78	260.53
0155	Baitulin 1979	Senecio jacobaea		Asteraceae	Forb	P	Herbaceous	Dicot			C3	0.7	0.15						0.03					2.33			Montane Grasslands & Shrublands	Kazakh steppe	PA	80810	G	central Kazakhstan	51.17	71.43	130.012	358	heavy loam	Lo	M		276.08	10.18	21.99	1366.55	298.55	252.25	46.3	290.78	260.53
0156	Baitulin 1979	Stipa capillata		Poaceae	Grass	P	Herbaceous	Monocot			C3	0.66	0.19						0.05					1.74			Montane Grasslands & Shrublands	Kazakh steppe	PA	80810	G	central Kazakhstan	51.17	71.43	130.012	358	heavy loam	Lo	M		276.08	10.18	21.99	1366.55	298.55	252.25	46.3	290.78	260.53
0157	Baitulin 1979	Thalictrum foetidum		Ranunculaceae	Forb	P	Herbaceous	Dicot			C3	0.32	0.9						0.54					0.18			Montane Grasslands & Shrublands	Kazakh steppe	PA	80810	G	central Kazakhstan	51.17	71.43	130.012	358	heavy loam	Lo	M		276.08	10.18	21.99	1366.55	298.55	252.25	46.3	290.78	260.53
0158	Baitulin 1979:63	Thymus pannonicus	Thymus marschallianus, Thymus stepposus	Lamiaceae	Semi-shrub	P	Woody	Dicot			C3	1.35	0.5			0.17	0.26		0.71	0.00602	224.357	83.0952	0.65	1.35	0.13	0.26	Montane Grasslands & Shrublands	Kazakh steppe	PA	80810	G	central Kazakhstan	51.17	71.43	130.012	358	loamy chernozem	Lo	M		276.08	10.18	21.99	1366.55	298.55	252.25	46.3	290.78	260.53
0159	Baitulin 1979	Veronica incana		Scrophulariaceae	Forb	P	Herbaceous	Dicot			C3	0.39	0.1						0.01					1.95			Montane Grasslands & Shrublands	Kazakh steppe	PA	80810	G	central Kazakhstan	51.17	71.43	130.012	358	heavy loam	Lo	M		276.08	10.18	21.99	1366.55	298.55	252.25	46.3	290.78	260.53
0160	Baitulin 1979:63	Artemisia austriaca		Asteraceae	Forb	P	Herbaceous	Dicot			C3	1.02	0.24			0.23	0.18		0.12	0.0039	261.414	61.5092	1.28	2.13	0.23	0.38	Montane Grasslands & Shrublands	Kazakh steppe	PA	80810	G	central Kazakhstan	51.17	71.43	130.012	358	loamy chernozem	Lo	M		276.08	10.18	21.99	1366.55	298.55	252.25	46.3	290.78	260.53
0161	Baitulin 1979:63	Medicago falcata		Fabaceae	Forb	A	Herbaceous	Dicot			C3	1.22	0.33			0.35	0.23		0.28	0.00969	125.845	34.0402	1.52	1.85	0.29	0.35	Montane Grasslands & Shrublands	Kazakh steppe	PA	80810	G	central Kazakhstan	51.17	71.43	130.012	358	loamy chernozem	Lo	M		276.08	10.18	21.99	1366.55	298.55	252.25	46.3	290.78	260.53
0162	Baitulin 1979	Anabasis salsa		Amaranthaceae	Semi-shrub	P	Woody	Dicot	E		C4	0.85	0.34						0.21					1.25			Deserts & Xeric Shrublands	Kazakh steppe	PA	80810	S	N Kazakhstan	50.25	57.22	51.743	218	saline loamy soil	Lo	M		277.95	10.89	21.91	1405.66	301.65	251.95	49.7	292.98	261.8
0163	Baitulin 1979	Artemisia pauciflora		Asteraceae	Semi-shrub	P	Woody	Dicot	E		C3	0.8	0.3						0.15					1.33			Deserts & Xeric Shrublands	Kazakh steppe	PA	80810	S	N Kazakhstan	50.25	57.22	51.743	218	saline loamy soil	Lo	M		277.95	10.89	21.91	1405.66	301.65	251.95	49.7	292.98	261.8
0164	Baitulin 1979:17	Haloxylon aphyllum		Amaranthaceae	Shrub	P	Woody	Dicot	E		C4	4.21	19.1			2.05	3.23		3216.68	11.1984	0.375945	1.70559	0.63	0.11	0.49	0.08	Deserts & Xeric Shrublands	Kazakh steppe	PA	80810	S	N Kazakhstan	50.25	57.22	51.743	218	sandy loam	SaLo	C		277.95	10.89	21.91	1405.66	301.65	251.95	49.7	292.98	261.8
0165	Baitulin 1979:18	Haloxylon aphyllum		Amaranthaceae	Shrub	P	Woody	Dicot	E		C4	7.3	3.6			1.91	2.42		198.15	5.85683	1.24641	0.614667	0.79	1.01	0.26	0.34	Deserts & Xeric Shrublands	Kazakh steppe	PA	80810	S	N Kazakhstan	50.25	57.22	51.743	218	sandy loam	SaLo	C		277.95	10.89	21.91	1405.66	301.65	251.95	49.7	292.98	261.8
0166	Baitulin 1979	Stipa capillata		Poaceae	Grass	P	Herbaceous	Monocot			C3	1.1	0.3						0.21					1.83			Deserts & Xeric Shrublands	Kazakh steppe	PA	80810	S	N Kazakhstan	50.25	57.22	51.743	218	sandy loam	SaLo	C		277.95	10.89	21.91	1405.66	301.65	251.95	49.7	292.98	261.8
0167	Baitulin 1979	Camphorosma monspeliaca		Amaranthaceae	Forb	P	Herbaceous	Dicot			C4	1.42	0.15						0.07					4.73			Deserts & Xeric Shrublands	Kazakh steppe	PA	80810	S	N Kazakhstan	50.25	57.22	51.743	218	saline loamy soil	Lo	M		277.95	10.89	21.91	1405.66	301.65	251.95	49.7	292.98	261.8
0168	Baitulin 1979	Festuca rupicola	Festuca sulcata	Poaceae	Grass	P	Herbaceous	Monocot			C3	0.35	0.08						0					2.19			Deserts & Xeric Shrublands	Kazakh steppe	PA	80810	S	N Kazakhstan	50.25	57.22	51.743	218	saline loamy soil	Lo	M		277.95	10.89	21.91	1405.66	301.65	251.95	49.7	292.98	261.8
0169	Baitulin 1979	Tanacetum achilleifolium		Asteraceae	Forb	P	Herbaceous	Dicot			C3	0.3	0.08						0					1.88			Deserts & Xeric Shrublands	Kazakh steppe	PA	80810	S	N Kazakhstan	50.25	57.22	51.743	218	saline loamy soil	Lo	M		277.95	10.89	21.91	1405.66	301.65	251.95	49.7	292.98	261.8
0170	Baitulin 1979:57	Acantholimon alatavicum		Plumbaginaceae	Semi-shrub	P	Woody	Dicot	E		C3	1.25	0.53			0.18	0.35		0.74	0.01155	108.269	45.9059	0.51	1.18	0.14	0.33	Montane Grasslands & Shrublands	Tian Shan montane steppe and meadows	PA	81019	G	NE Terskej Alatau. S Kazakhstan	42.1	72.28	49.456	2324	loam	Lo	M		274.06	12.27	32.97	947.5	291.95	254.75	37.2	278.08	262.75
0171	Baitulin 1979	Achnatherum splendens	Lasiagrostis splendens	Poaceae	Grass	P	Herbaceous	Monocot			C3	1.95	1.11						5.03					0.88			Montane Grasslands & Shrublands	Tian Shan montane steppe and meadows	PA	81019	G	NE Terskej Alatau. S Kazakhstan	42.1	72.28	49.456	2324	loam	Lo	M		274.06	12.27	32.97	947.5	291.95	254.75	37.2	278.08	262.75
0172	Baitulin 1979	Seriphidium sublessingianum	Artemisia sublessingiana	Asteraceae	Forb	P	Herbaceous	Dicot			C3	1.09	0.89			0.4	0.54		1.81	0.06107	17.8476	14.5728	0.74	0.61	0.37	0.3	Montane Grasslands & Shrublands	Tian Shan montane steppe and meadows	PA	81019	G	NE Terskej Alatau. S Kazakhstan	42.1	72.28	49.456	2324	loam	Lo	M		274.06	12.27	32.97	947.5	291.95	254.75	37.2	278.08	262.75
0173	Baitulin 1979	Artemisia tianschanica		Asteraceae	Semi-shrub	P	Woody	Dicot	E		C3	1.49	0.21						0.14					3.55			Montane Grasslands & Shrublands	Tian Shan montane steppe and meadows	PA	81019	G	NE Terskej Alatau. S Kazakhstan	42.1	72.28	49.456	2324	loam	Lo	M		274.06	12.27	32.97	947.5	291.95	254.75	37.2	278.08	262.75
0174	Baitulin 1979	Astragalus abramovii	Astragalus pseudobrachytropis	Fabaceae	Forb	A	Herbaceous	Dicot			C3	1.51	0.34						0.37					2.22			Montane Grasslands & Shrublands	Tian Shan montane steppe and meadows	PA	81019	G	NE Terskej Alatau. S Kazakhstan	42.1	72.28	49.456	2324	loam	Lo	M		274.06	12.27	32.97	947.5	291.95	254.75	37.2	278.08	262.75
0175	Baitulin 1979	Caragana tragacanthoides		Fabaceae	Shrub	P	Woody	Dicot	D	broad-leaf	C3	2.4	1.62						13.19					0.74			Montane Grasslands & Shrublands	Tian Shan montane steppe and meadows	PA	81019	G	NE Terskej Alatau. S Kazakhstan	42.1	72.28	49.456	2324	loam	Lo	M		274.06	12.27	32.97	947.5	291.95	254.75	37.2	278.08	262.75
0176	Baitulin 1979	Carex turkestanica		Cyperaceae	Grass	A	Herbaceous	Monocot			C3	0.85	0.1						0.02					4.25			Montane Grasslands & Shrublands	Tian Shan montane steppe and meadows	PA	81019	G	NE Terskej Alatau. S Kazakhstan	42.1	72.28	49.456	2324	loam	Lo	M		274.06	12.27	32.97	947.5	291.95	254.75	37.2	278.08	262.75
0177	Baitulin 1979:58	Convolvulus tragacanthoides		Convolvulaceae	Semi-shrub	P	Woody	Dicot			C3	2.47	0.72			0.14	0.42		2.68	0.01293	191.017	55.681	0.33	1.72	0.06	0.29	Montane Grasslands & Shrublands	Tian Shan montane steppe and meadows	PA	81019	G	NE Terskej Alatau. S Kazakhstan	42.1	72.28	49.456	2324	loam	Lo	M		274.06	12.27	32.97	947.5	291.95	254.75	37.2	278.08	262.75
0178	Baitulin 1979	Festuca rupicola	Festuca sulcata	Poaceae	Grass	P	Herbaceous	Monocot			C3	0.28															Montane Grasslands & Shrublands	Tian Shan montane steppe and meadows	PA	81019	G	NE Terskej Alatau. S Kazakhstan	42.1	72.28	49.456	2324	loam	Lo	M		274.06	12.27	32.97	947.5	291.95	254.75	37.2	278.08	262.75
0179	Baitulin 1979	Festuca rupicola	Festuca sulcata	Poaceae	Grass	P	Herbaceous	Monocot			C3	0.52	0.22						0.05					1.18			Montane Grasslands & Shrublands	Tian Shan montane steppe and meadows	PA	81019	G	NE Terskej Alatau. S Kazakhstan	42.1	72.28	49.456	2324	loam	Lo	M		274.06	12.27	32.97	947.5	291.95	254.75	37.2	278.08	262.75
0180	Baitulin 1979	Festuca rupicola	Festuca sulcata	Poaceae	Grass	P	Herbaceous	Monocot			C3	0.75															Montane Grasslands & Shrublands	Tian Shan montane steppe and meadows	PA	81019	G	NE Terskej Alatau. S Kazakhstan	42.1	72.28	49.456	2324	loam	Lo	M		274.06	12.27	32.97	947.5	291.95	254.75	37.2	278.08	262.75
0181	Baitulin 1979:57	Lagochilus platyacanthus		Lamiaceae	Forb	P	Herbaceous	Dicot			C3	0.62	0.43			0.14	0.18		0.24	0.00238	261.048	181.049	0.78	0.72	0.23	0.21	Montane Grasslands & Shrublands	Tian Shan montane steppe and meadows	PA	81019	G	NE Terskej Alatau. S Kazakhstan	42.1	72.28	49.456	2324	loam	Lo	M		274.06	12.27	32.97	947.5	291.95	254.75	37.2	278.08	262.75
0182	Baitulin 1979	Medicago falcata		Fabaceae	Forb	A	Herbaceous	Dicot			C3	1.36	0.08						0.02					8.5			Montane Grasslands & Shrublands	Tian Shan montane steppe and meadows	PA	81019	G	NE Terskej Alatau. S Kazakhstan	42.1	72.28	49.456	2324	loam	Lo	M		274.06	12.27	32.97	947.5	291.95	254.75	37.2	278.08	262.75
0183	Baitulin 1979	Phlomoides oreophila	Phlomis oreophila	Lamiaceae	Forb	A	Herbaceous	Dicot			C3	1.06	0.65						0.94					0.82			Montane Grasslands & Shrublands	Tian Shan montane steppe and meadows	PA	81019	G	NE Terskej Alatau. S Kazakhstan	42.1	72.28	49.456	2324	loam	Lo	M		274.06	12.27	32.97	947.5	291.95	254.75	37.2	278.08	262.75
0184	Baitulin 1979	Stipa capillata		Poaceae	Grass	P	Herbaceous	Monocot			C3	0.35	0.46			0.35	0.14		0.16	0.00359	97.4418	128.066	2.5	0.38	1	0.15	Montane Grasslands & Shrublands	Tian Shan montane steppe and meadows	PA	81019	G	NE Terskej Alatau. S Kazakhstan	42.1	72.28	49.456	2324	loam	Lo	M		274.06	12.27	32.97	947.5	291.95	254.75	37.2	278.08	262.75
0185	Baitulin 1979	Stipa capillata		Poaceae	Grass	P	Herbaceous	Monocot			C3	0.65															Montane Grasslands & Shrublands	Tian Shan montane steppe and meadows	PA	81019	G	NE Terskej Alatau. S Kazakhstan	42.1	72.28	49.456	2324	loam	Lo	M		274.06	12.27	32.97	947.5	291.95	254.75	37.2	278.08	262.75
0186	Baitulin 1979	Stipa macroglossa		Poaceae	Grass	P	Herbaceous	Monocot			C3	0.85															Montane Grasslands & Shrublands	Tian Shan montane steppe and meadows	PA	81019	G	NE Terskej Alatau. S Kazakhstan	42.1	72.28	49.456	2324	loam	Lo	M		274.06	12.27	32.97	947.5	291.95	254.75	37.2	278.08	262.75
0187	Baitulin 1979	Thymus pannonicus	Thymus marschallianus, Thymus stepposus	Lamiaceae	Semi-shrub	P	Woody	Dicot			C3	0.4	0.81						0.55					0.25			Montane Grasslands & Shrublands	Tian Shan montane steppe and meadows	PA	81019	G	NE Terskej Alatau. S Kazakhstan	42.1	72.28	49.456	2324	loam	Lo	M		274.06	12.27	32.97	947.5	291.95	254.75	37.2	278.08	262.75
0188	Baitulin 1979	Thymus pannonicus	Thymus marschallianus, Thymus stepposus	Lamiaceae	Semi-shrub	P	Woody	Dicot			C3	0.8	0.3						0.15					1.33			Montane Grasslands & Shrublands	Tian Shan montane steppe and meadows	PA	81019	G	NE Terskej Alatau. S Kazakhstan	42.1	72.28	49.456	2324	loam	Lo	M		274.06	12.27	32.97	947.5	291.95	254.75	37.2	278.08	262.75
0189	Baitulin 1979:49	Halostachys belangeriana	Halostachus caesia	Amaranthaceae	Shrub	P	Woody	Dicot			C3	2	6	10.74	0.96	1.04	2.43		150.8	3.21547	0.621993	1.86598	0.43	0.19	0.52	0.23	Deserts & Xeric Shrublands	Central Asian northern desert	PA	81310	S	S Kazakhstan	44.7	64.8	0	114	saline silt loam	Si	C		283.17	13.58	27.33	1322.86	306.85	257.15	49.7	284.57	296.43
0190	Baitulin 1979:48	Haloxylon aphyllum		Amaranthaceae	Tree	P	Woody	Dicot	E		C4	4.16	7.84	10.55	0.46	2.54	1.65		535.53	3.62076	1.14893	2.16529	1.54	0.39	0.61	0.16	Deserts & Xeric Shrublands	Central Asian northern desert	PA	81310	S	S Kazakhstan	44.7	64.8	0	114	saline silt loam	SiLo	M		283.17	13.58	27.33	1322.86	306.85	257.15	49.7	284.57	296.43
0191	Baitulin 1979:p.114-115	Suaeda microphylla		Amaranthaceae	Forb	P	Herbaceous	Dicot			C4	0.3	1.37						1.18					0.11			Deserts & Xeric Shrublands	Central Asian northern desert	PA	81310	S	S Kazakhstan	44.7	64.8	0	114	saline silt loam	SiLo	M		283.17	13.58	27.33	1322.86	306.85	257.15	49.7	284.57	296.43
0192	Baitulin 1979:47	Euphorbia jaxartica		Euphorbiaceae	Forb	P	Herbaceous	Dicot			C3	2.32	0.32	0.59	0.95	0.55	0.32		0.5	0.02949	78.6732	10.8515	1.72	3.93	0.24	0.54	Deserts & Xeric Shrublands	Central Asian riparian woodlands	PA	81311	S	S Kazakhstan	44.77	65.37	0	127	saline loam	Lo	M		282.89	13.38	27.31	1306.01	306.35	257.35	49	269.03	295.8
0193	Baitulin 1979:47	Lepidium crassifolium		Brassicaceae	Forb	P	Herbaceous	Dicot			C3	2.8	0.75	1.3	1.08	0.48	0.75		3.3	0.14137	19.8059	5.30516	0.64	2.15	0.17	0.58	Deserts & Xeric Shrublands	Central Asian riparian woodlands	PA	81311	S	S Kazakhstan	44.77	65.37	0	127	saline loam	Lo	M		282.89	13.38	27.31	1306.01	306.35	257.35	49	269.03	295.8
0194	Baitulin 1979:47	Limonium otolepis		Plumbaginaceae	Forb	P	Herbaceous	Dicot			C3	2.04	1.32	1.6	1.49	0.65	0.81		7.44	0.2233	9.13583	5.91142	0.8	1.28	0.32	0.51	Deserts & Xeric Shrublands	Central Asian riparian woodlands	PA	81311	S	S Kazakhstan	44.77	65.37	0	127	saline loam	Lo	M		282.89	13.38	27.31	1306.01	306.35	257.35	49	269.03	295.8
0195	Baitulin 1979:46	Pseudosophora alopecuroides	Goebelia alopecuroides	Fabaceae	Forb	P	Herbaceous	Dicot			C3	2.88				0.63	0.44			0.06386	45.097		1.43		0.22		Deserts & Xeric Shrublands	Central Asian riparian woodlands	PA	81311	S	S Kazakhstan	44.77	65.37	0	127	saline loam	Lo	M		282.89	13.38	27.31	1306.01	306.35	257.35	49	269.03	295.8
0196	Baitulin 1979:47	Artemisia scoparia		Asteraceae	Semi-shrub	P	Woody	Dicot	E		C3	2.17	0.3	0.59	0.43	0.59	0.24		0.41	0.01779	121.951	16.8596	2.46	3.68	0.27	0.41	Deserts & Xeric Shrublands	Central Asian riparian woodlands	PA	81311	S	S Kazakhstan	44.77	65.37	0	127	saline loam	Lo	M		282.89	13.38	27.31	1306.01	306.35	257.35	49	269.03	295.8
0197	Baitulin 1979:46	Alhagi pseudalhagi		Fabaceae	Forb	P	Herbaceous	Dicot			C3	2.88				0.68	0.64			0.14584	19.7481		1.06		0.24		Deserts & Xeric Shrublands	Central Asian riparian woodlands	PA	81311	S	S Kazakhstan	44.77	65.37	0	127	saline loam	Lo	M		282.89	13.38	27.31	1306.01	306.35	257.35	49	269.03	295.8
0198	Baitulin 1979:8	Alhagi pseudalhagi		Fabaceae	Forb	P	Herbaceous	Dicot			C3	6.5	1			0.71	0.48		13.61	0.08565	75.8881	11.6751	1.48	3.25	0.11	0.24	Deserts & Xeric Shrublands	Central Asian riparian woodlands	PA	81311	S	S Kazakhstan	45.05	75.6	0	373	clay loam	ClLo	F		281.45	13.39	27.27	1317.95	304.45	255.35	49.1	289.87	295.42
0199	Baitulin 1979:10	Artemisia nitrosa		Asteraceae	Forb	P	Herbaceous	Dicot			C3	0.85	0.23			0.58	0.5		0.09	0.07592	11.1957	3.02943	1.16	1.85	0.68	1.09	Deserts & Xeric Shrublands	Central Asian riparian woodlands	PA	81311	S	S Kazakhstan	45.05	75.6	0	373	clay loam	ClLo	F		281.45	13.39	27.27	1317.95	304.45	255.35	49.1	289.87	295.42
0200	Baitulin 1979:8	Karelinia caspia		Asteraceae	Forb	P	Herbaceous	Dicot			C3	6.5	0.7			0.66	0.41		6.67	0.05809	111.893	12.05	1.61	4.64	0.1	0.29	Deserts & Xeric Shrublands	Central Asian riparian woodlands	PA	81311	S	S Kazakhstan	45.05	75.6	0	373	clay loam	ClLo	F		281.45	13.39	27.27	1317.95	304.45	255.35	49.1	289.87	295.42
0201	Baitulin 1979:10	Kochia iranica		Amaranthaceae	Forb	A	Herbaceous	Dicot			C4	0.7	0.21			0.58	0.12		0.06	0.00437	160.07	48.0209	4.83	1.67	0.83	0.29	Deserts & Xeric Shrublands	Central Asian riparian woodlands	PA	81311	S	S Kazakhstan	45.05	75.6	0	373	clay loam	ClLo	F		281.45	13.39	27.27	1317.95	304.45	255.35	49.1	289.87	295.42
0202	Baitulin 1979:8	Krascheninnikovia ceratoides	Ceratoides latens	Amaranthaceae	Semi-shrub	P	Woody	Dicot	E		C3	6.5	0.85			0.48	0.41		9.84	0.04225	153.853	20.1192	1.17	3.82	0.07	0.24	Deserts & Xeric Shrublands	Central Asian riparian woodlands	PA	81311	S	S Kazakhstan	45.05	75.6	0	373	clay loam	ClLo	F		281.45	13.39	27.27	1317.95	304.45	255.35	49.1	289.87	295.42
0203	Baitulin 1979:9	Limonium myrianthum		Plumbaginaceae	Forb	P	Herbaceous	Dicot			C3	3	0.48			0.97	0.91		1.45	0.42058	7.13293	1.14127	1.07	3.13	0.32	0.95	Deserts & Xeric Shrublands	Central Asian riparian woodlands	PA	81311	S	S Kazakhstan	45.05	75.6	0	373	clay loam	ClLo	F		281.45	13.39	27.27	1317.95	304.45	255.35	49.1	289.87	295.42
0204	Baitulin 1979:9	Nitraria sibirica		Nitrariaceae	Shrub	P	Woody	Dicot			C3	4	1.5			0.97	0.48		18.85	0.11702	34.1828	12.8185	2.02	1.33	0.24	0.16	Deserts & Xeric Shrublands	Central Asian riparian woodlands	PA	81311	S	S Kazakhstan	45.05	75.6	0	373	clay loam	ClLo	F		281.45	13.39	27.27	1317.95	304.45	255.35	49.1	289.87	295.42
0205	Baitulin 1979:10	Petrosimonia sibirica		Amaranthaceae	Forb	A	Herbaceous	Dicot			C4	0.62	0.19			0.39	0.19		0.05	0.00737	84.1049	25.7741	2.05	1.63	0.63	0.5	Deserts & Xeric Shrublands	Central Asian riparian woodlands	PA	81311	S	S Kazakhstan	45.05	75.6	0	373	clay loam	ClLo	F		281.45	13.39	27.27	1317.95	304.45	255.35	49.1	289.87	295.42
0206	Baitulin 1979:9	Phragmites australis	Phragmites communis	Poaceae	Grass	P	Herbaceous	Monocot			C3	2.9				0.97									0.33		Deserts & Xeric Shrublands	Central Asian riparian woodlands	PA	81311	S	S Kazakhstan	45.05	75.6	0	373	clay loam	ClLo	F		281.45	13.39	27.27	1317.95	304.45	255.35	49.1	289.87	295.42
0207	Baitulin 1979:9	Suaeda microphylla		Amaranthaceae	Semi-shrub	P	Woody	Dicot			C4	1.85	2			0.97	1.03		15.5	0.53882	3.43342	3.71181	0.94	0.46	0.52	0.26	Deserts & Xeric Shrublands	Central Asian riparian woodlands	PA	81311	S	S Kazakhstan	45.05	75.6	0	373	clay loam	ClLo	F		281.45	13.39	27.27	1317.95	304.45	255.35	49.1	289.87	295.42
0208	Baitulin 1979:8	Zygophyllum fabago		Zygophyllaceae	Forb	P	Herbaceous	Dicot			C3	6.5	0.42			0.34	0.34		2.4	0.02058	315.848	20.4086	1	7.74	0.05	0.4	Deserts & Xeric Shrublands	Central Asian riparian woodlands	PA	81311	S	S Kazakhstan	45.05	75.6	0	373	clay loam	ClLo	F		281.45	13.39	27.27	1317.95	304.45	255.35	49.1	289.87	295.42
0209	Baitulin 1979	Agropyron fragile		Poaceae	Grass	P	Herbaceous	Monocot			C3	1.22	0.38						0.37					1.61			Deserts & Xeric Shrublands	Central Asian northern desert	PA	81310	S	S Kazakhstan	43.8	77.07	0	488	loamy sand	LoSa	C		283.15	13.5	29.03	1194.06	306.25	259.75	46.5	290.35	296.02
0210	Baitulin 1979:11	Artemisia scoparia		Asteraceae	Semi-shrub	P	Woody	Dicot	E		C3	1.26	0.19			0.22	0.22		0.1	0.00558	225.998	34.079	1	3.32	0.17	0.58	Deserts & Xeric Shrublands	Central Asian northern desert	PA	81310	S	S Kazakhstan	43.8	77.07	0	488	loamy sand	LoSa	C		283.15	13.5	29.03	1194.06	306.25	259.75	46.5	290.35	296.02
0211	Baitulin 1979	Artemisia songarica		Asteraceae	Semi-shrub	P	Woody	Dicot	E		C3	1.6	0.12						0.05					6.67			Deserts & Xeric Shrublands	Central Asian northern desert	PA	81310	S	S Kazakhstan	43.8	77.07	0	488	loamy sand	LoSa	C		283.15	13.5	29.03	1194.06	306.25	259.75	46.5	290.35	296.02
0212	Baitulin 1979	Artemisia terrae-albae		Asteraceae	Semi-shrub	P	Woody	Dicot	E		C3	1.5	0.24			0.57	0.54		0.18	0.08703	17.2358	2.75772	1.06	3.13	0.38	1.13	Deserts & Xeric Shrublands	Central Asian northern desert	PA	81310	S	S Kazakhstan	43.8	77.07	0	488	loamy sand	LoSa	C		283.15	13.5	29.03	1194.06	306.25	259.75	46.5	290.35	296.02
0213	Baitulin 1979	Carex physodes		Cyperaceae	Grass	P	Herbaceous	Monocot			C3	0.43															Deserts & Xeric Shrublands	Central Asian northern desert	PA	81310	S	S Kazakhstan	43.8	77.07	0	488	loamy sand	LoSa	C		283.15	13.5	29.03	1194.06	306.25	259.75	46.5	290.35	296.02
0214	Baitulin 1979	Ceratocarpus arenarius		Amaranthaceae	Forb	A	Herbaceous	Dicot			C3	1.24	0.05			0.21	0.17		0.01	0.00318	390.217	15.7345	1.24	12.4	0.17	1.7	Deserts & Xeric Shrublands	Central Asian northern desert	PA	81310	S	S Kazakhstan	43.8	77.07	0	488	loamy sand	LoSa	C		283.15	13.5	29.03	1194.06	306.25	259.75	46.5	290.35	296.02
0215	Baitulin 1979	Chondrilla ambigua		Asteraceae	Forb	P	Herbaceous	Dicot			C3	2.75	0.15						0.13					9.17			Deserts & Xeric Shrublands	Central Asian northern desert	PA	81310	S	S Kazakhstan	43.8	77.07	0	488	loamy sand	LoSa	C		283.15	13.5	29.03	1194.06	306.25	259.75	46.5	290.35	296.02
0216	Baitulin 1979	Corispermum lehmannianum		Amaranthaceae	Forb	A	Herbaceous	Dicot			C3	0.88	0.3						0.17					1.47			Deserts & Xeric Shrublands	Central Asian northern desert	PA	81310	S	S Kazakhstan	43.8	77.07	0	488	loamy sand	LoSa	C		283.15	13.5	29.03	1194.06	306.25	259.75	46.5	290.35	296.02
0217	Baitulin 1979:12	Dendrostellera ammodendron	Dendrostellera stachyoides	Thymelaeaceae	Shrub	P	Woody	Dicot	E		C3	3.4	0.4						1.14					4.25			Deserts & Xeric Shrublands	Central Asian northern desert	PA	81310	S	S Kazakhstan	43.8	77.07	0	488	loamy sand	LoSa	C		283.15	13.5	29.03	1194.06	306.25	259.75	46.5	290.35	296.02
0218	Baitulin 1979:13	Echinops albicaulis		Asteraceae	Forb	P	Herbaceous	Dicot			C3	4.35	1.2						13.12					1.81			Deserts & Xeric Shrublands	Central Asian northern desert	PA	81310	S	S Kazakhstan	43.8	77.07	0	488	loamy sand	LoSa	C		283.15	13.5	29.03	1194.06	306.25	259.75	46.5	290.35	296.02
0219	Baitulin 1979	Eremurus anisopterus		Asphodelaceae	Forb	P	Herbaceous	Monocot			C3	0.7	0.75						0.82					0.47			Deserts & Xeric Shrublands	Central Asian northern desert	PA	81310	S	S Kazakhstan	43.8	77.07	0	488	loamy sand	LoSa	C		283.15	13.5	29.03	1194.06	306.25	259.75	46.5	290.35	296.02
0220	Baitulin 1979	Heliotropium dasycarpum		Boraginaceae	Forb	P	Herbaceous	Dicot			C3-C4	2.16	0.25						0.28					4.32			Deserts & Xeric Shrublands	Central Asian northern desert	PA	81310	S	S Kazakhstan	43.8	77.07	0	488	loamy sand	LoSa	C		283.15	13.5	29.03	1194.06	306.25	259.75	46.5	290.35	296.02
0221	Baitulin 1979	Limonium gmelinii		Plumbaginaceae	Forb	P	Herbaceous	Dicot			C3	1.27	0.12			0.22	0.22		0.04	0.00558	227.791	21.5236	1	5.29	0.17	0.92	Deserts & Xeric Shrublands	Central Asian northern desert	PA	81310	S	S Kazakhstan	43.8	77.07	0	488	loamy sand	LoSa	C		283.15	13.5	29.03	1194.06	306.25	259.75	46.5	290.35	296.02
0222	Baitulin 1979	Poa bulbosa		Poaceae	Grass	P	Herbaceous	Monocot			C3	0.31	0.16						0.02					0.97			Deserts & Xeric Shrublands	Central Asian northern desert	PA	81310	S	S Kazakhstan	43.8	77.07	0	488	loamy sand	LoSa	C		283.15	13.5	29.03	1194.06	306.25	259.75	46.5	290.35	296.02
0223	Baitulin 1979	Salsola australis	Salsola pestifera	Amaranthaceae	Forb	A	Herbaceous	Dicot			C4	1.38	0.45						0.59					1.53			Deserts & Xeric Shrublands	Central Asian northern desert	PA	81310	S	S Kazakhstan	43.8	77.07	0	488	loamy sand	LoSa	C		283.15	13.5	29.03	1194.06	306.25	259.75	46.5	290.35	296.02
0224	Baitulin 1979	Stipagrostis pennata	Aristida pennata	Poaceae	Grass	P	Herbaceous	Monocot			C4	1.2	0.4						0.4					1.5			Deserts & Xeric Shrublands	Central Asian northern desert	PA	81310	S	S Kazakhstan	43.8	77.07	0	488	loamy sand	LoSa	C		283.15	13.5	29.03	1194.06	306.25	259.75	46.5	290.35	296.02
0225	Baitulin 1979	Syrenia siliculosa		Brassicaceae	Forb	P	Herbaceous	Dicot			C3	0.82	0.1						0.02					4.1			Deserts & Xeric Shrublands	Central Asian northern desert	PA	81310	S	S Kazakhstan	43.8	77.07	0	488	loamy sand	LoSa	C		283.15	13.5	29.03	1194.06	306.25	259.75	46.5	290.35	296.02
0226	Baitulin 1979	Tribulus terrestris		Zygophyllaceae	Forb	A	Herbaceous	Dicot			C4	0.82	0.05						0					8.2			Deserts & Xeric Shrublands	Central Asian northern desert	PA	81310	S	S Kazakhstan	43.8	77.07	0	488	loamy sand	LoSa	C		283.15	13.5	29.03	1194.06	306.25	259.75	46.5	290.35	296.02
0227	Baitulin 1979	Achnatherum splendens	Lasiagrostis splendens	Poaceae	Grass	P	Herbaceous	Monocot			C3	1.02	1.4						4.19					0.36			Deserts & Xeric Shrublands	Tian Shan montane conifer forests	PA	80521	S	S Kazakhstan	42.72	80.17	0	1829	very rocky loam	Lo	M		276.91	12.43	29.44	1077.26	297.35	255.15	42.2	287.47	262.77
0228	Baitulin 1979	Anabasis truncata		Amaranthaceae	Forb	P	Herbaceous	Dicot			C4	1.85	1.12			0.12	0.26		4.86	0.00425	435.557	263.689	0.46	0.83	0.06	0.12	Deserts & Xeric Shrublands	Tian Shan montane conifer forests	PA	80521	S	S Kazakhstan	42.72	80.17	0	1829	gravely loam	Lo	M		276.91	12.43	29.44	1077.26	297.35	255.15	42.2	287.47	262.77
0229	Baitulin 1979	Seriphidium sublessingianum	Artemisia sublessingiana	Asteraceae	Forb	P	Herbaceous	Dicot			C3	1.05	0.8			0.28	0.32		1.41	0.01501	69.9411	53.2885	0.88	0.66	0.27	0.2	Deserts & Xeric Shrublands	Tian Shan montane conifer forests	PA	80521	S	S Kazakhstan	42.72	80.17	0	1829	gravely loam	Lo	M		276.91	12.43	29.44	1077.26	297.35	255.15	42.2	287.47	262.77
0230	Baitulin 1979	Artemisia terrae-albae		Asteraceae	Semi-shrub	P	Woody	Dicot	E		C3	0.65	0.55			0.28	0.15		0.41	0.0033	197.049	166.734	1.87	0.59	0.43	0.14	Deserts & Xeric Shrublands	Tian Shan montane conifer forests	PA	80521	S	S Kazakhstan	42.72	80.17	0	1829	gravely loam	Lo	M		276.91	12.43	29.44	1077.26	297.35	255.15	42.2	287.47	262.77
0231	Baitulin 1979	Nanophyton erinaceum		Amaranthaceae	Semi-shrub	P	Woody	Dicot			C4	1.1	0.27						0.17					2.04			Deserts & Xeric Shrublands	Tian Shan montane conifer forests	PA	80521	S	S Kazakhstan	42.72	80.17	0	1829	gravely loam	Lo	M		276.91	12.43	29.44	1077.26	297.35	255.15	42.2	287.47	262.77
0232	Baitulin 1979	Onosma gmelinii		Boraginaceae	Forb	P	Herbaceous	Dicot			C3	0.46	0.21						0.04					1.1			Deserts & Xeric Shrublands	Tian Shan montane conifer forests	PA	80521	S	S Kazakhstan	42.72	80.17	0	1829	gravely loam	Lo	M		276.91	12.43	29.44	1077.26	297.35	255.15	42.2	287.47	262.77
0233	Baitulin 1979	Oxytropis avis		Fabaceae	Forb	P	Herbaceous	Dicot			C3	0.75	1.5						3.53					0.25			Deserts & Xeric Shrublands	Tian Shan montane conifer forests	PA	80521	S	S Kazakhstan	42.72	80.17	0	1829	gravely loam	Lo	M		276.91	12.43	29.44	1077.26	297.35	255.15	42.2	287.47	262.77
0234	Baitulin 1979	Papaver tianschanicum		Papaveraceae	Forb	P	Herbaceous	Dicot			C3	0.28	0.16						0.02					0.88			Deserts & Xeric Shrublands	Tian Shan montane conifer forests	PA	80521	S	S Kazakhstan	42.72	80.17	0	1829	gravely loam	Lo	M		276.91	12.43	29.44	1077.26	297.35	255.15	42.2	287.47	262.77
0235	Baitulin 1979	Salsola arbuscula		Amaranthaceae	Semi-shrub	P	Woody	Dicot			C4	1.2	2			0.35	0.8		10.05	0.11729	10.2314	17.0523	0.44	0.3	0.29	0.2	Deserts & Xeric Shrublands	Tian Shan montane conifer forests	PA	80521	S	S Kazakhstan	42.72	80.17	0	1829	gravely loam	Lo	M		276.91	12.43	29.44	1077.26	297.35	255.15	42.2	287.47	262.77
0236	Baitulin 1979	Salsola dschungarica		Amaranthaceae	Semi-shrub	P	Woody	Dicot			C3	0.57	1.35						2.18					0.21			Deserts & Xeric Shrublands	Tian Shan montane conifer forests	PA	80521	S	S Kazakhstan	42.72	80.17	0	1829	gravely loam	Lo	M		276.91	12.43	29.44	1077.26	297.35	255.15	42.2	287.47	262.77
0237	Baitulin 1979	Salsola implicata		Amaranthaceae	Forb	A	Herbaceous	Dicot			C4	0.7	0.5			0.13	0.37		0.37	0.00932	75.1195	53.6568	0.35	0.7	0.19	0.37	Deserts & Xeric Shrublands	Tian Shan montane conifer forests	PA	80521	S	S Kazakhstan	42.72	80.17	0	1829	gravely loam	Lo	M		276.91	12.43	29.44	1077.26	297.35	255.15	42.2	287.47	262.77
0238	Baitulin 1979:34	Krascheninnikovia ceratoides	Ceratoides latens	Amaranthaceae	Semi-shrub	P	Woody	Dicot	E		C3	3.69	1.8			0.51	0.65		25.04	0.11282	32.7063	15.9543	0.78	1.03	0.14	0.18	Deserts & Xeric Shrublands	Tian Shan montane conifer forests	PA	80521	S	S Kazakhstan	42.72	80.17	0	1829	gravely loam	Lo	M		276.91	12.43	29.44	1077.26	297.35	255.15	42.2	287.47	262.77
0239	Baitulin 1979:1	Achnatherum splendens	Lasiagrostis splendens	Poaceae	Grass	P	Herbaceous	Monocot			C3	6	1.2						18.1					2.5			Temperate Grasslands, Savannas & Shrublands	Tian Shan foothill arid steppe	PA	80818	G	S Kazakhstan	43.35	76.83	0	698	loam	Lo	M		282.17	12.15	27	1201.62	303.65	258.65	45	283.02	294.9
0240	Baitulin 1979	Alyssum dasycarpum		Brassicaceae	Forb	P	Herbaceous	Dicot			C3	0.55	0.12						0.02					2.29			Temperate Grasslands, Savannas & Shrublands	Tian Shan foothill arid steppe	PA	80818	G	S Kazakhstan	43.35	76.83	0	698	sandy loam	SaLo	C		282.17	12.15	27	1201.62	303.65	258.65	45	283.02	294.9
0241	Baitulin 1979	Anabasis aphylla		Amaranthaceae	Semi-shrub	P	Woody	Dicot	D		C4	3	0.3						0.57					5			Temperate Grasslands, Savannas & Shrublands	Tian Shan foothill arid steppe	PA	80818	G	S Kazakhstan	43.35	76.83	0	698	sandy loam	SaLo	C		282.17	12.15	27	1201.62	303.65	258.65	45	283.02	294.9
0242	Baitulin 1979	Seriphidium sublessingianum	Artemisia sublessingiana	Asteraceae	Forb	P	Herbaceous	Dicot			C3	2	0.5						1.05					2			Temperate Grasslands, Savannas & Shrublands	Tian Shan foothill arid steppe	PA	80818	G	S Kazakhstan	43.35	76.83	0	698	sandy loam	SaLo	C		282.17	12.15	27	1201.62	303.65	258.65	45	283.02	294.9
0243	Baitulin 1979	Kochia prostrata		Amaranthaceae	Semi-shrub	P	Woody	Dicot			C4	3	0.3						0.57					5			Temperate Grasslands, Savannas & Shrublands	Tian Shan foothill arid steppe	PA	80818	G	S Kazakhstan	43.35	76.83	0	698	sandy loam	SaLo	C		282.17	12.15	27	1201.62	303.65	258.65	45	283.02	294.9
0244	Baitulin 1979:1	Krascheninnikovia ceratoides	Ceratoides latens	Amaranthaceae	Shrub	P	Woody	Dicot	E		C3	9.36	1.02						20.4					4.59			Temperate Grasslands, Savannas & Shrublands	Tian Shan foothill arid steppe	PA	80818	G	S Kazakhstan	43.35	76.83	0	698	sandy loam	SaLo	C		282.17	12.15	27	1201.62	303.65	258.65	45	283.02	294.9
0245	Baitulin 1979:1	Peganum harmala		Peganaceae	Forb	P	Herbaceous	Dicot			C3	3.3	0.95						6.24					1.74			Temperate Grasslands, Savannas & Shrublands	Tian Shan foothill arid steppe	PA	80818	G	S Kazakhstan	43.35	76.83	0	698	sandy loam	SaLo	C		282.17	12.15	27	1201.62	303.65	258.65	45	283.02	294.9
0246	Baitulin 1979	Poa bulbosa var. vivipara		Poaceae	Grass	P	Herbaceous	Monocot			C3	0.4															Temperate Grasslands, Savannas & Shrublands	Tian Shan foothill arid steppe	PA	80818	G	S Kazakhstan	43.35	76.83	0	698	sandy loam	SaLo	C		282.17	12.15	27	1201.62	303.65	258.65	45	283.02	294.9
0247	Baitulin 1979	Trigonella arcuata		Fabaceae	Forb	A	Herbaceous	Dicot			C3	0.55	0.15						0.03					1.83			Temperate Grasslands, Savannas & Shrublands	Tian Shan foothill arid steppe	PA	80818	G	S Kazakhstan	43.35	76.83	0	698	sandy loam	SaLo	C		282.17	12.15	27	1201.62	303.65	258.65	45	283.02	294.9
0248	Baitulin 1979	Arthrophytum longibracteatum	Arthrophytum longibracteatum Korovin	Amaranthaceae	Semi-shrub	P	Woody	Dicot			C4	1.9	2.39			0.3	0.3		22.73	0.01414	134.398	169.058	1	0.4	0.16	0.06	Deserts & Xeric Shrublands	Alai-Western Tian Shan steppe	PA	80801	S	SE Kazakhstan	41.38	68.55	0	325	saline loamy soil	Lo	M		287.51	14.84	32.19	1106.82	309.35	263.25	46.1	281.43	299.57
0249	Baitulin 1979	Halocnemum strobilaceum		Amaranthaceae	Semi-shrub	P	Woody	Dicot	E		C3	1	0.47			0.16	0.17		0.46	0.00242	413.032	194.125	0.94	1.06	0.16	0.18	Deserts & Xeric Shrublands	Alai-Western Tian Shan steppe	PA	80801	S	SE Kazakhstan	41.38	68.55	0	325	saline loamy soil	Lo	M		287.51	14.84	32.19	1106.82	309.35	263.25	46.1	281.43	299.57
0250	Baitulin 1979	Salicornia europaea		Amaranthaceae	Forb	A	Herbaceous	Dicot			C3	0.73	0.53						0.43					0.69			Deserts & Xeric Shrublands	Alai-Western Tian Shan steppe	PA	80801	S	SE Kazakhstan	41.38	68.55	0	325	saline loamy soil	Lo	M		287.51	14.84	32.19	1106.82	309.35	263.25	46.1	281.43	299.57
0251	Baitulin 1979	Tamarix ramosissima		Tamaricaceae	Shrub	P	Woody	Dicot	D	broad-leaf	C3	2	20			1.4	1.4		1675.52	1.43676	1.39203	13.9203	1	0.05	0.7	0.04	Deserts & Xeric Shrublands	Alai-Western Tian Shan steppe	PA	80801	S	SE Kazakhstan	41.38	68.55	0	325	saline loamy soil	Lo	M		287.51	14.84	32.19	1106.82	309.35	263.25	46.1	281.43	299.57
0252	Baitulin 1979	Acanthophyllum pungens		Caryophyllaceae	Forb	P	Herbaceous	Dicot			C3	1.92	0.35			0.39	0.67		0.49	0.09167	20.9454	3.81817	0.58	2.74	0.2	0.96	Deserts & Xeric Shrublands	Alai-Western Tian Shan steppe	PA	80801	S	SE Kazakhstan	41.38	68.55	0	325	sand	Sa	C		287.51	14.84	32.19	1106.82	309.35	263.25	46.1	281.43	299.57
0253	Baitulin 1979	Artemisia songarica		Asteraceae	Semi-shrub	P	Woody	Dicot	E		C3	0.87	0.56			0.36	0.22		0.57	0.00912	95.3614	61.3821	1.64	0.78	0.41	0.2	Deserts & Xeric Shrublands	Alai-Western Tian Shan steppe	PA	80801	S	SE Kazakhstan	41.38	68.55	0	325	sand	Sa	C		287.51	14.84	32.19	1106.82	309.35	263.25	46.1	281.43	299.57
0254	Baitulin 1979	Calligonum aphyllum		Polygonaceae	Shrub	P	Woody	Dicot	D		C4	2.24	1.73			0.86	1.39		14.04	0.87001	2.57467	1.98847	0.62	0.65	0.38	0.4	Deserts & Xeric Shrublands	Alai-Western Tian Shan steppe	PA	80801	S	SE Kazakhstan	41.38	68.55	0	325	sand	Sa	C		287.51	14.84	32.19	1106.82	309.35	263.25	46.1	281.43	299.57
0255	Baitulin 1979	Calligonum aphyllum		Polygonaceae	Shrub	P	Woody	Dicot	D		C4	2.79	11.15			1.15	2.05		726.46	2.53049	1.10255	4.40627	0.56	0.13	0.41	0.09	Deserts & Xeric Shrublands	Alai-Western Tian Shan steppe	PA	80801	S	SE Kazakhstan	41.38	68.55	0	325	sand	Sa	C		287.51	14.84	32.19	1106.82	309.35	263.25	46.1	281.43	299.57
0256	Baitulin 1979	Kochia prostrata		Amaranthaceae	Semi-shrub	P	Woody	Dicot			C4	2.5	1.5			0.5	0.22		11.78	0.01267	197.3	118.38	2.27	0.83	0.2	0.07	Deserts & Xeric Shrublands	Alai-Western Tian Shan steppe	PA	80801	S	SE Kazakhstan	41.38	68.55	0	325	sand	Sa	C		287.51	14.84	32.19	1106.82	309.35	263.25	46.1	281.43	299.57
0257	Baitulin 1979	Krascheninnikovia ceratoides	Ceratoides latens	Amaranthaceae	Shrub	P	Woody	Dicot	E		C3	3	3			0.86	1.33		56.55	0.79653	3.76635	3.76635	0.65	0.5	0.29	0.22	Deserts & Xeric Shrublands	Alai-Western Tian Shan steppe	PA	80801	S	SE Kazakhstan	41.38	68.55	0	325	sand	Sa	C		287.51	14.84	32.19	1106.82	309.35	263.25	46.1	281.43	299.57
0258	Baitulin 1979	Stipagrostis pennata	Aristida pennata	Poaceae	Grass	P	Herbaceous	Monocot			C4	1.19	2.95			0.23	0.38		21.69	0.01739	68.4311	169.64	0.61	0.2	0.19	0.06	Deserts & Xeric Shrublands	Alai-Western Tian Shan steppe	PA	80801	S	SE Kazakhstan	41.38	68.55	0	325	sand	Sa	C		287.51	14.84	32.19	1106.82	309.35	263.25	46.1	281.43	299.57
0259	Baitulin 1979:29	Haloxylon aphyllum		Amaranthaceae	Shrub	P	Woody	Dicot	E		C4	10.48	9.54			2.26	2.08		1997.64	5.11957	2.04705	1.86344	1.09	0.55	0.22	0.11	Deserts & Xeric Shrublands	Alai-Western Tian Shan steppe	PA	80801	S	SE Kazakhstan	41.38	68.55	0	325	sand	Sa	C		287.51	14.84	32.19	1106.82	309.35	263.25	46.1	281.43	299.57
0260	Baitulin 1979:7	Ferula caspica		Apiaceae	Forb	P	Herbaceous	Dicot			C3	0.35	0.37	0.43	0.36	0.02	0.08		0.1	7e-05	5222.27	5520.69	0.25	0.81	0.06	0.19	Deserts & Xeric Shrublands	Central Asian northern desert	PA	81310	S	SW Kazakhstan	44.25	53.25	0	104	loam	Lo	M		284.94	10.3	24.41	1212.85	305.25	263.05	42.2	285.02	298.23
0261	Baitulin 1979:5	Geranium transversale		Geraniaceae	Forb	P	Herbaceous	Dicot			C3	0.25															Deserts & Xeric Shrublands	Central Asian northern desert	PA	81310	S	SW Kazakhstan	44.25	53.25	0	104	loam	Lo	M		284.94	10.3	24.41	1212.85	305.25	263.05	42.2	285.02	298.23
0262	Baitulin 1979:5	Ranunculus platyspermus		Ranunculaceae	Forb	P	Herbaceous	Dicot			C3	0.4	0.12	0.16	0.14	0.02	0.02		0.01	0	95493	28647.9	1	2.5	0.05	0.13	Deserts & Xeric Shrublands	Central Asian northern desert	PA	81310	S	SW Kazakhstan	44.25	53.25	0	104	loam	Lo	M		284.94	10.3	24.41	1212.85	305.25	263.05	42.2	285.02	298.23
0263	Baitulin 1979:5	Salsola arbuscula		Amaranthaceae	Semi-shrub	P	Woody	Dicot			C4	1	1	1.92	0.32	0.04	0.14		2.09	0.00041	2436.05	2436.05	0.29	0.52	0.04	0.07	Deserts & Xeric Shrublands	Central Asian northern desert	PA	81310	S	SW Kazakhstan	44.25	53.25	0	104	loam	Lo	M		284.94	10.3	24.41	1212.85	305.25	263.05	42.2	285.02	298.23
0264	Baitulin 1979:5	Artemisia turanica		Asteraceae	Semi-shrub	P	Woody	Dicot	E		C3	0.75	0.1	0.11	0.2	0.04	0.04		0.02	3e-05	22381.2	2984.16	1	6.82	0.05	0.36	Deserts & Xeric Shrublands	Central Asian northern desert	PA	81310	S	SW Kazakhstan	44.25	53.25	0	104	loam	Lo	M		284.94	10.3	24.41	1212.85	305.25	263.05	42.2	285.02	298.23
0265	Baitulin 1979:5	Eremopyrum triticeum		Poaceae	Grass	A	Herbaceous	Monocot			C3	0.2	0.01	0.02	0.03	0.06	0.02		0	1e-05	15915.5	795.775	3	10	0.3	1	Deserts & Xeric Shrublands	Central Asian northern desert	PA	81310	S	SW Kazakhstan	44.25	53.25	0	104	loam	Lo	M		284.94	10.3	24.41	1212.85	305.25	263.05	42.2	285.02	298.23
0266	Baitulin 1979:5	Gagea reticulata		Liliaceae	Forb	P	Herbaceous	Monocot			C3	0.14	0.08	1.6	0.12	0.08	0.08		0	0.00027	522.227	298.416	1	0.09	0.57	0.05	Deserts & Xeric Shrublands	Central Asian northern desert	PA	81310	S	SW Kazakhstan	44.25	53.25	0	104	loam	Lo	M		284.94	10.3	24.41	1212.85	305.25	263.05	42.2	285.02	298.23
0267	Baitulin 1979:7	Poa bulbosa		Poaceae	Grass	P	Herbaceous	Monocot			C3	0.25	0.12	0.22	0.12	0.01	0.04		0.01	1e-05	29841.6	14323.9	0.25	1.14	0.04	0.18	Deserts & Xeric Shrublands	Central Asian northern desert	PA	81310	S	SW Kazakhstan	44.25	53.25	0	104	loam	Lo	M		284.94	10.3	24.41	1212.85	305.25	263.05	42.2	285.02	298.23
0268	Baitulin 1979:6	Rheum tataricum		Polygonaceae	Forb	P	Herbaceous	Dicot			C3	0.51	1.49	2.83	0.23	0.3	0.34		2.37	0.01816	28.0862	82.0557	0.88	0.18	0.59	0.12	Deserts & Xeric Shrublands	Central Asian northern desert	PA	81310	S	SW Kazakhstan	44.25	53.25	0	104	loam	Lo	M		284.94	10.3	24.41	1212.85	305.25	263.05	42.2	285.02	298.23
0269	Baitulin 1979:5	Rhinopetalum karelinii		Liliaceae	Forb	P	Herbaceous	Monocot			C3	0.78	0.12	0.21	0.1	0.02	0.02		0.02	0	186211	28647.9	1	3.71	0.03	0.1	Deserts & Xeric Shrublands	Central Asian northern desert	PA	81310	S	SW Kazakhstan	44.25	53.25	0	104	loam	Lo	M		284.94	10.3	24.41	1212.85	305.25	263.05	42.2	285.02	298.23
0270	Baitulin 1979:7	Takhtajaniantha pusilla	Scorzonera pusilla	Asteraceae	Forb	P	Herbaceous	Dicot			C3	0.53	0.17	0.29	0.28	0.01	0.07		0.03	3e-05	20657.7	6626.04	0.14	1.83	0.02	0.24	Deserts & Xeric Shrublands	Central Asian northern desert	PA	81310	S	SW Kazakhstan	44.25	53.25	0	104	loam	Lo	M		284.94	10.3	24.41	1212.85	305.25	263.05	42.2	285.02	298.23
0271	Baitulin 1979:7	Tulipa buhseana		Liliaceae	Forb	P	Herbaceous	Monocot			C3	0.23	0.08	0.16	0.18	0.18	0.2		0	0.00377	61.0094	21.2207	0.9	1.44	0.78	1.25	Deserts & Xeric Shrublands	Central Asian northern desert	PA	81310	S	SW Kazakhstan	44.25	53.25	0	104	loam	Lo	M		284.94	10.3	24.41	1212.85	305.25	263.05	42.2	285.02	298.23
0272	Baitulin 1979:2	Anabasis aphylla		Amaranthaceae	Semi-shrub	P	Woody	Dicot	D		C4	2.82	1.92	2.57	2.82	0.1	0.5		21.77	0.01309	215.432	146.677	0.2	1.1	0.04	0.19	Deserts & Xeric Shrublands	Central Asian northern desert	PA	81310	S	SW Kazakhstan	43.65	51.2	0	0	loam	Lo	M		285.17	7.45	21.41	1051.14	302.25	267.45	34.8	284.37	298
0273	Baitulin 1979:2	Artemisia turanica		Asteraceae	Semi-shrub	P	Woody	Dicot	E		C3	0.87	0.29	0.46	0.11	0.07	0.41		0.15	0.00616	141.207	47.0689	0.17	1.89	0.08	0.89	Deserts & Xeric Shrublands	Central Asian northern desert	PA	81310	S	SW Kazakhstan	43.65	51.2	0	0	loam	Lo	M		285.17	7.45	21.41	1051.14	302.25	267.45	34.8	284.37	298
0274	Baitulin 1979:4	Asparagus breslerianus		Asparagaceae	Forb	P	Herbaceous	Monocot			C3	0.41	1.52	1.54	0.13				1.98					0.27			Deserts & Xeric Shrublands	Central Asian northern desert	PA	81310	S	SW Kazakhstan	43.65	51.2	0	0	loam	Lo	M		285.17	7.45	21.41	1051.14	302.25	267.45	34.8	284.37	298
0275	Baitulin 1979:4	Astragalus longipetalus	Astragalus longiflorus	Fabaceae	Forb	P	Herbaceous	Dicot			C3	0.72	0.31	0.54	0.54				0.14					1.33			Deserts & Xeric Shrublands	Central Asian northern desert	PA	81310	S	SW Kazakhstan	43.65	51.2	0	0	loam	Lo	M		285.17	7.45	21.41	1051.14	302.25	267.45	34.8	284.37	298
0276	Baitulin 1979:4	Ceratocephalus falcatus		Ranunculaceae	Forb	A	Herbaceous	Dicot			C3	0.11	0.01	0.02	0.05	0.02	0.02		0	0	26260.6	2387.32	1	5.5	0.18	1	Deserts & Xeric Shrublands	Central Asian northern desert	PA	81310	S	SW Kazakhstan	43.65	51.2	0	0	loam	Lo	M		285.17	7.45	21.41	1051.14	302.25	267.45	34.8	284.37	298
0277	Baitulin 1979:2	Convolvulus fruticosus		Convolvulaceae	Semi-shrub	P	Woody	Dicot			C3	2	0.63	1.25	0.41	0.1	0.39		1.66	0.00796	251.132	79.1066	0.26	1.6	0.05	0.31	Deserts & Xeric Shrublands	Central Asian northern desert	PA	81310	S	SW Kazakhstan	43.65	51.2	0	0	loam	Lo	M		285.17	7.45	21.41	1051.14	302.25	267.45	34.8	284.37	298
0278	Baitulin 1979:4	Eremopyrum triticeum		Poaceae	Grass	A	Herbaceous	Monocot			C3	0.19	0.03	0.05	0.07	0.03	0.02		0	1e-05	30239.4	4774.65	1.5	3.8	0.16	0.4	Deserts & Xeric Shrublands	Central Asian northern desert	PA	81310	S	SW Kazakhstan	43.65	51.2	0	0	loam	Lo	M		285.17	7.45	21.41	1051.14	302.25	267.45	34.8	284.37	298
0279	Baitulin 1979:4	Gagea reticulata		Liliaceae	Forb	P	Herbaceous	Monocot			C3	0.16	0.11	0.2	0.25	0.04	0.04		0	3e-05	4774.65	3282.57	1	0.8	0.25	0.2	Deserts & Xeric Shrublands	Central Asian northern desert	PA	81310	S	SW Kazakhstan	43.65	51.2	0	0	loam	Lo	M		285.17	7.45	21.41	1051.14	302.25	267.45	34.8	284.37	298
0280	Baitulin 1979:3	Kochia prostrata		Amaranthaceae	Semi-shrub	P	Woody	Dicot			C4	2.3	0.34	0.59	0.07				0.56					3.9			Deserts & Xeric Shrublands	Central Asian northern desert	PA	81310	S	SW Kazakhstan	43.65	51.2	0	0	loam	Lo	M		285.17	7.45	21.41	1051.14	302.25	267.45	34.8	284.37	298
0281	Baitulin 1979:3	Rheum tataricum		Polygonaceae	Forb	P	Herbaceous	Dicot			C3	0.47	1.7	1.77	0.19				2.84					0.27			Deserts & Xeric Shrublands	Central Asian northern desert	PA	81310	S	SW Kazakhstan	43.65	51.2	0	0	loam	Lo	M		285.17	7.45	21.41	1051.14	302.25	267.45	34.8	284.37	298
0282	Baitulin 1979:4	Rhinopetalum karelinii		Liliaceae	Forb	P	Herbaceous	Monocot			C3	0.25	0.2	0.38	0.12	0.14	0.07		0.02	0.00036	696.013	556.81	2	0.66	0.56	0.18	Deserts & Xeric Shrublands	Central Asian northern desert	PA	81310	S	SW Kazakhstan	43.65	51.2	0	0	loam	Lo	M		285.17	7.45	21.41	1051.14	302.25	267.45	34.8	284.37	298
0283	Baitulin 1979:4	Seseli eriocephalum		Apiaceae	Forb	P	Herbaceous	Dicot			C3	0.46	0.7	1.33	0.07	0.16	0.02		0.47	3e-05	13727.1	20889.1	8	0.35	0.35	0.02	Deserts & Xeric Shrublands	Central Asian northern desert	PA	81310	S	SW Kazakhstan	43.65	51.2	0	0	loam	Lo	M		285.17	7.45	21.41	1051.14	302.25	267.45	34.8	284.37	298
0284	Baitulin 1979:4	Takhtajaniantha pusilla	Scorzonera pusilla	Asteraceae	Forb	P	Herbaceous	Dicot			C3	0.43	0.07	0.11	0.11	0.04	0.07		0	0.0001	4190	682.093	0.57	3.91	0.09	0.64	Deserts & Xeric Shrublands	Central Asian northern desert	PA	81310	S	SW Kazakhstan	43.65	51.2	0	0	loam	Lo	M		285.17	7.45	21.41	1051.14	302.25	267.45	34.8	284.37	298
0285	Baitulin 1979:4	Tulipa buhseana		Liliaceae	Forb	P	Herbaceous	Monocot			C3	0.21	0.06	0.11	0.14	0.09	0.05		0	0.00012	1782.54	509.296	1.8	1.91	0.43	0.45	Deserts & Xeric Shrublands	Central Asian northern desert	PA	81310	S	SW Kazakhstan	43.65	51.2	0	0	loam	Lo	M		285.17	7.45	21.41	1051.14	302.25	267.45	34.8	284.37	298
0286	Baitulin 1979	Artemisia austriaca		Asteraceae	Forb	P	Herbaceous	Dicot			C3	2.24	0.39						0.71					2.87			Montane Grasslands & Shrublands	Tian Shan foothill arid steppe	PA	80818	G	W Dzhungarskij Alatau. S Kazakhstan	43.36	77.14	54.686	759	loam	Lo	M		281.94	11.96	27.43	1178.94	302.85	259.25	43.6	289.42	294.42
0287	Baitulin 1979:60	Dianthus turkestanicus		Caryophyllaceae	Forb	A	Herbaceous	Dicot			C3	0.84	0.03			0.19	0.05		0	0.00025	3377.44	120.623	3.8	14	0.23	0.83	Montane Grasslands & Shrublands	Tian Shan foothill arid steppe	PA	80818	G	W Dzhungarskij Alatau. S Kazakhstan	43.36	77.14	54.686	759	loam	Lo	M		281.94	11.96	27.43	1178.94	302.85	259.25	43.6	289.42	294.42
0288	Baitulin 1979:60	Festuca rupicola	Festuca sulcata	Poaceae	Grass	P	Herbaceous	Monocot			C3	0.76	0.26			0.5	0.26		0.11	0.0177	42.9436	14.6912	1.92	1.46	0.66	0.5	Montane Grasslands & Shrublands	Tian Shan foothill arid steppe	PA	80818	G	W Dzhungarskij Alatau. S Kazakhstan	43.36	77.14	54.686	759	loam	Lo	M		281.94	11.96	27.43	1178.94	302.85	259.25	43.6	289.42	294.42
0289	Baitulin 1979:60	Lappula consanguinea		Boraginaceae	Forb	A	Herbaceous	Dicot			C3	0.79	0.09						0.01					4.39			Montane Grasslands & Shrublands	Tian Shan foothill arid steppe	PA	80818	G	W Dzhungarskij Alatau. S Kazakhstan	43.36	77.14	54.686	759	loam	Lo	M		281.94	11.96	27.43	1178.94	302.85	259.25	43.6	289.42	294.42
0290	Baitulin 1979:59	Leymus racemosus	Elymus giganteus	Poaceae	Grass	P	Herbaceous	Monocot			C3	2.4				0.64	0.16			0.00858	279.765		4		0.27		Montane Grasslands & Shrublands	Tian Shan foothill arid steppe	PA	80818	G	W Dzhungarskij Alatau. S Kazakhstan	43.36	77.14	54.686	759	loam	Lo	M		281.94	11.96	27.43	1178.94	302.85	259.25	43.6	289.42	294.42
0291	Baitulin 1979:59	Plantago media		Plantaginaceae	Forb	P	Herbaceous	Dicot			C3	1.6	0.08			0.39	0.24		0.02	0.01176	136.03	6.80149	1.63	10	0.24	1.5	Montane Grasslands & Shrublands	Tian Shan foothill arid steppe	PA	80818	G	W Dzhungarskij Alatau. S Kazakhstan	43.36	77.14	54.686	759	loam	Lo	M		281.94	11.96	27.43	1178.94	302.85	259.25	43.6	289.42	294.42
0292	Baitulin 1979:60	Stipa capillata		Poaceae	Grass	P	Herbaceous	Monocot			C3	1.07	0.35			0.48	0.25		0.27	0.01571	68.1183	22.2817	1.92	1.53	0.45	0.36	Montane Grasslands & Shrublands	Tian Shan foothill arid steppe	PA	80818	G	W Dzhungarskij Alatau. S Kazakhstan	43.36	77.14	54.686	759	loam	Lo	M		281.94	11.96	27.43	1178.94	302.85	259.25	43.6	289.42	294.42
0293	Baitulin 1979:19	Artemisia arenaria		Asteraceae	Semi-shrub	P	Woody	Dicot	E		C3	3.6	1.85	3.59	0.43	0.58	0.85		25.81	0.21941	16.4073	8.43155	0.68	1	0.16	0.24	Deserts & Xeric Shrublands	Kazakh semi-desert	PA	81318	S	W Kazakhstan	47.88	59.72	118.199	183	sand	Sa	C		279.24	11.9	23.15	1472.56	303.25	251.85	51.4	271.18	294.38
0294	Baitulin 1979:21	Calligonum aphyllum		Polygonaceae	Shrub	P	Woody	Dicot	D		C4	2.32	1.56	2.02	0.52	0.53	0.67		11.82	0.12457	18.6236	12.5228	0.79	1.15	0.23	0.33	Deserts & Xeric Shrublands	Kazakh semi-desert	PA	81318	S	W Kazakhstan	47.88	59.72	118.199	183	sand	Sa	C		279.24	11.9	23.15	1472.56	303.25	251.85	51.4	271.18	294.38
0295	Baitulin 1979:22	Carex colchica		Cyperaceae	Grass	P	Herbaceous	Monocot			C3	0.3				0.17									0.57		Deserts & Xeric Shrublands	Kazakh semi-desert	PA	81318	S	W Kazakhstan	47.88	59.72	118.199	183	sand	Sa	C		279.24	11.9	23.15	1472.56	303.25	251.85	51.4	271.18	294.38
0296	Baitulin 1979:25	Carex physodes		Cyperaceae	Grass	P	Herbaceous	Monocot			C3	0.21				0.14									0.67		Deserts & Xeric Shrublands	Kazakh semi-desert	PA	81318	S	W Kazakhstan	47.88	59.72	118.199	183	sand	Sa	C		279.24	11.9	23.15	1472.56	303.25	251.85	51.4	271.18	294.38
0297	Baitulin 1979:20	Eremosparton aphyllum		Fabaceae	Semi-shrub	P	Woody	Dicot			C3	1.1	0.56	1	0.26	0.38	0.16		0.72	0.00509	215.959	109.943	2.38	1.1	0.35	0.16	Deserts & Xeric Shrublands	Kazakh semi-desert	PA	81318	S	W Kazakhstan	47.88	59.72	118.199	183	sand	Sa	C		279.24	11.9	23.15	1472.56	303.25	251.85	51.4	271.18	294.38
0298	Baitulin 1979:23	Leymus racemosus	Elymus giganteus	Poaceae	Grass	P	Herbaceous	Monocot			C3	2.08	1.58	2.65	0.52	1.03	1.07		10.88	0.61745	3.36868	2.5589	0.96	0.78	0.5	0.4	Deserts & Xeric Shrublands	Kazakh semi-desert	PA	81318	S	W Kazakhstan	47.88	59.72	118.199	183	sand	Sa	C		279.24	11.9	23.15	1472.56	303.25	251.85	51.4	271.18	294.38
0299	Baitulin 1979:p. 78	Stipagrostis pennata	Aristida pennata	Poaceae	Grass	P	Herbaceous	Monocot			C4	2.5															Deserts & Xeric Shrublands	Kazakh semi-desert	PA	81318	S	W Kazakhstan	47.88	59.72	118.199	183	sand	Sa	C		279.24	11.9	23.15	1472.56	303.25	251.85	51.4	271.18	294.38
0300	Baitulin 1979:24	Artemisia arenaria		Asteraceae	Semi-shrub	P	Woody	Dicot	E		C3	2.57	1.03	2.04	0.45	0.7	0.82		5.71	0.24645	10.4282	4.17939	0.85	1.26	0.27	0.4	Deserts & Xeric Shrublands	Kazakh semi-desert	PA	81318	S	W Kazakhstan	47.88	59.72	118.199	183	sand	Sa	C		279.24	11.9	23.15	1472.56	303.25	251.85	51.4	271.18	294.38
0301	Baitulin 1979:53	Artemisia abrotanum	Artemisia procera	Asteraceae	Semi-shrub	P	Woody	Dicot	E		C3	2.2	0.73			0.48	0.37		2.46	0.03441	63.941	21.2168	1.3	1.51	0.22	0.25	Montane Grasslands & Shrublands	Tian Shan foothill arid steppe	PA	80818	G	Zailijskij Alatau. S Kazakhstan	43.2	76.62	54.686	853	loam	Lo	M		281.9	11.25	26.53	1156.13	302.15	259.75	42.4	282.73	294.15
0302	Baitulin 1979:50	Artemisia dracunculus		Asteraceae	Forb	P	Herbaceous	Dicot			C3	2.4	0.39			1.15	0.63		0.76	0.23899	10.0423	1.63188	1.83	3.08	0.48	0.81	Montane Grasslands & Shrublands	Tian Shan foothill arid steppe	PA	80818	G	Zailijskij Alatau. S Kazakhstan	43.2	76.62	54.686	853	loam	Lo	M		281.9	11.25	26.53	1156.13	302.15	259.75	42.4	282.73	294.15
0303	Baitulin 1979:52	Artemisia sieversiana		Asteraceae	Forb	A	Herbaceous	Dicot			C3	2.21	0.83			0.98	0.2		3.19	0.02053	107.673	40.4383	4.9	1.33	0.44	0.12	Montane Grasslands & Shrublands	Tian Shan foothill arid steppe	PA	80818	G	Zailijskij Alatau. S Kazakhstan	43.2	76.62	54.686	853	loam	Lo	M		281.9	11.25	26.53	1156.13	302.15	259.75	42.4	282.73	294.15
0304	Baitulin 1979	Dactylis glomerata		Poaceae	Grass	P	Herbaceous	Monocot			C3	1.1															Montane Grasslands & Shrublands	Tian Shan foothill arid steppe	PA	80818	G	Zailijskij Alatau. S Kazakhstan	43.2	76.62	54.686	853	loam	Lo	M		281.9	11.25	26.53	1156.13	302.15	259.75	42.4	282.73	294.15
0305	Baitulin 1979	Elytrigia repens	Agropyron repens	Poaceae	Grass	P	Herbaceous	Monocot			C3	1.08															Montane Grasslands & Shrublands	Tian Shan foothill arid steppe	PA	80818	G	Zailijskij Alatau. S Kazakhstan	43.2	76.62	54.686	853	loam	Lo	M		281.9	11.25	26.53	1156.13	302.15	259.75	42.4	282.73	294.15
0306	Baitulin 1979:51	Glycyrrhiza glabra		Fabaceae	Forb	P	Herbaceous	Dicot			C3	4.48	0.28			0.72	1.49		0.74	0.83696	5.35272	0.334545	0.48	8	0.16	2.66	Montane Grasslands & Shrublands	Tian Shan foothill arid steppe	PA	80818	G	Zailijskij Alatau. S Kazakhstan	43.2	76.62	54.686	853	loam	Lo	M		281.9	11.25	26.53	1156.13	302.15	259.75	42.4	282.73	294.15
0307	Baitulin 1979:53	Kochia prostrata		Amaranthaceae	Semi-shrub	P	Woody	Dicot			C4	3.5	0.41			0.23	0.23		1.23	0.00637	549.397	64.3579	1	4.27	0.07	0.28	Montane Grasslands & Shrublands	Tian Shan foothill arid steppe	PA	80818	G	Zailijskij Alatau. S Kazakhstan	43.2	76.62	54.686	853	loam	Lo	M		281.9	11.25	26.53	1156.13	302.15	259.75	42.4	282.73	294.15
0308	Baitulin 1979:52	Lactuca tatarica		Asteraceae	Forb	P	Herbaceous	Dicot			C3	2.4	0.14			1.37	0.2		0.1	0.02869	83.6435	4.8792	6.85	8.57	0.57	0.71	Montane Grasslands & Shrublands	Tian Shan foothill arid steppe	PA	80818	G	Zailijskij Alatau. S Kazakhstan	43.2	76.62	54.686	853	loam	Lo	M		281.9	11.25	26.53	1156.13	302.15	259.75	42.4	282.73	294.15
0309	Baitulin 1979:50	Onopordum acanthium		Asteraceae	Forb	P	Herbaceous	Dicot			C3	3	0.13			0.74	0.36		0.11	0.05022	59.7428	2.58886	2.06	11.54	0.25	1.38	Montane Grasslands & Shrublands	Tian Shan foothill arid steppe	PA	80818	G	Zailijskij Alatau. S Kazakhstan	43.2	76.62	54.686	853	loam	Lo	M		281.9	11.25	26.53	1156.13	302.15	259.75	42.4	282.73	294.15
0310	Baitulin 1979:50	Pseudosophora alopecuroides	Goebelia alopecuroides	Fabaceae	Forb	P	Herbaceous	Dicot			C3	3.57				0.71	0.41			0.06249	57.1273		1.73		0.2		Montane Grasslands & Shrublands	Tian Shan foothill arid steppe	PA	80818	G	Zailijskij Alatau. S Kazakhstan	43.2	76.62	54.686	853	loam	Lo	M		281.9	11.25	26.53	1156.13	302.15	259.75	42.4	282.73	294.15
0311	Baitulin 1979:51	Rosa pimpinellifolia	Rosa spinosissima	Rosaceae	Shrub	P	Woody	Dicot	D	broad-leaf	C3	4.9	0.45			0.55	0.55		2.08	0.08711	56.2483	5.16566	1	5.44	0.11	0.61	Montane Grasslands & Shrublands	Tian Shan foothill arid steppe	PA	80818	G	Zailijskij Alatau. S Kazakhstan	43.2	76.62	54.686	853	loam	Lo	M		281.9	11.25	26.53	1156.13	302.15	259.75	42.4	282.73	294.15
0312	Baitulin 1979	Urtica cannabina		Urticaceae	Forb	A	Herbaceous	Dicot			C3	1.8	0.34			0.71	0.24		0.44	0.02141	84.0607	15.8781	2.96	2.65	0.39	0.35	Montane Grasslands & Shrublands	Tian Shan foothill arid steppe	PA	80818	G	Zailijskij Alatau. S Kazakhstan	43.2	76.62	54.686	853	loam	Lo	M		281.9	11.25	26.53	1156.13	302.15	259.75	42.4	282.73	294.15
0313	Baitulin 1993:28	Allium anisopodium		Amaryllidaceae	Forb	P	Herbaceous	Monocot			C3	0.18	0.11	0.16	0.14				0					1.13			Deserts & Xeric Shrublands	Eastern Gobi desert steppe	PA	81314	S	Gobi. S Mongolia	42.8	105.03	642.037	1522	loamy	Lo	M		278.65	11.86	26.18	1243.03	300.75	255.45	45.3	293.65	264.83
0314	Baitulin 1993:40	Amygdalus mongolica		Rosaceae	Semi-shrub	P	Woody	Dicot	D	broad-leaf	C3	2.67	1.69	2.33	0.95	0.33	0.59		15.97	0.06015	44.391	28.0977	0.56	1.15	0.12	0.25	Deserts & Xeric Shrublands	Eastern Gobi desert steppe	PA	81314	S	Gobi. S Mongolia	42.8	105.03	642.037	1522	grey brown. rocky sandy loam	SaLo	C		278.65	11.86	26.18	1243.03	300.75	255.45	45.3	293.65	264.83
0315	Baitulin 1993:21	Artemisia sphaerocephala		Asteraceae	Semi-shrub	P	Woody	Dicot	E		C3	2.59	0.69	1.12	0.96	0.3	0.89		2.58	0.12442	20.8161	5.54561	0.34	2.31	0.12	0.79	Deserts & Xeric Shrublands	Eastern Gobi desert steppe	PA	81314	S	Gobi. S Mongolia	42.8	105.03	642.037	1522	sand	Sa	C		278.65	11.86	26.18	1243.03	300.75	255.45	45.3	293.65	264.83
0316	Baitulin 1993:22	Asterothamnus centrali-asiaticus		Asteraceae	Semi-shrub	P	Woody	Dicot	E		C3	1.33	1.31	1.79	1.34	0.2	0.55		4.78	0.03168	41.9853	41.354	0.36	0.74	0.15	0.31	Deserts & Xeric Shrublands	Eastern Gobi desert steppe	PA	81314	S	Gobi. S Mongolia	42.8	105.03	642.037	1522	sandy loam to sand	SaLo	C		278.65	11.86	26.18	1243.03	300.75	255.45	45.3	293.65	264.83
0317	Baitulin 1993:23	Astragalus monophyllus		Fabaceae	Forb	P	Herbaceous	Dicot			C3	0.99	0.09	0.16	0.28	0.05	0.09		0.02	0.00021	4668.54	424.413	0.56	6.19	0.05	0.56	Deserts & Xeric Shrublands	Eastern Gobi desert steppe	PA	81314	S	Gobi. S Mongolia	42.8	105.03	642.037	1522	loam (averaged based on location and reference)	Lo	M		278.65	11.86	26.18	1243.03	300.75	255.45	45.3	293.65	264.83
0318	Baitulin 1993:43	Caragana brachypoda		Fabaceae	Semi-shrub	P	Woody	Dicot	D	broad-leaf	C3	0.64	0.33	0.46	0.4	0.13	0.13		0.15	0.00115	556.354	286.87	1	1.39	0.2	0.28	Deserts & Xeric Shrublands	Eastern Gobi desert steppe	PA	81314	S	Gobi. S Mongolia	42.8	105.03	642.037	1522	sand	Sa	C		278.65	11.86	26.18	1243.03	300.75	255.45	45.3	293.65	264.83
0319	Baitulin 1993:41	Caragana leucophloea		Fabaceae	Semi-shrub	P	Woody	Dicot	D	broad-leaf	C3	3.14	2.43	2.43	3.14				38.83					1.29			Deserts & Xeric Shrublands	Eastern Gobi desert steppe	PA	81314	S	Gobi. S Mongolia	42.8	105.03	642.037	1522	grey brown. rocky sandy loam	SaLo	C		278.65	11.86	26.18	1243.03	300.75	255.45	45.3	293.65	264.83
0320	Baitulin 1993:44	Cleistogenes songorica		Poaceae	Grass	P	Herbaceous	Monocot			C4	0.26	0.18	0.33	0.12				0.02					0.79			Deserts & Xeric Shrublands	Eastern Gobi desert steppe	PA	81314	S	Gobi. S Mongolia	42.7952	105.032	642.037	1536	grey brown. rocky sandy loam	SaLo	C		278.65	11.86	26.18	1243.03	300.75	255.45	45.3	293.65	264.83
0321	Baitulin 1993:36	Convolvulus tragacanthoides		Convolvulaceae	Semi-shrub	P	Woody	Dicot			C3	3.07	1.14	2.26	0.37	0.1	0.26		8.36	0.00354	867.347	322.077	0.38	1.36	0.03	0.12	Deserts & Xeric Shrublands	Eastern Gobi desert steppe	PA	81314	S	Gobi. S Mongolia	42.8	105.03	642.037	1522	grey brown sandy loam	SaLo	C		278.65	11.86	26.18	1243.03	300.75	255.45	45.3	293.65	264.83
0322	Baitulin 1993:38	Echinops gmelinii		Asteraceae	Forb	P	Herbaceous	Dicot			C3	0.28	0.18	0.25	0.27	0.22	0.22		0.02	0.00558	50.2217	32.2854	1	1.12	0.79	0.88	Deserts & Xeric Shrublands	Eastern Gobi desert steppe	PA	81314	S	Gobi. S Mongolia	42.8	105.03	642.037	1522	loam (averaged based on location and reference)	Lo	M		278.65	11.86	26.18	1243.03	300.75	255.45	45.3	293.65	264.83
0323	Baitulin 1993:32	Haloxylon ammodendron		Amaranthaceae	Shrub	P	Woody	Dicot	E		C4	2	4.8	8.84	1.94	1.12	2.48		96.51	3.60678	0.554511	1.33083	0.45	0.23	0.56	0.28	Deserts & Xeric Shrublands	Eastern Gobi desert steppe	PA	81314	S	Gobi. S Mongolia	42.8	105.03	642.037	1522	sand	Sa	C		278.65	11.86	26.18	1243.03	300.75	255.45	45.3	293.65	264.83
0324	Baitulin 1993:27	Krascheninnikovia ceratoides	Ceratoides papposa	Amaranthaceae	Shrub	P	Woody	Dicot	E		C3	1.44	0.46	0.89	0.34				0.64					1.62			Deserts & Xeric Shrublands	Eastern Gobi desert steppe	PA	81314	S	Gobi. S Mongolia	42.8	105.03	642.037	1522	loam (averaged based on location and reference)	Lo	M		278.65	11.86	26.18	1243.03	300.75	255.45	45.3	293.65	264.83
0325	Baitulin 1993:29	Lagochilus ilicifolius		Lamiaceae	Forb	P	Herbaceous	Dicot			C3	0.32	0.21	0.26	0.16				0.03					1.23			Deserts & Xeric Shrublands	Eastern Gobi desert steppe	PA	81314	S	Gobi. S Mongolia	42.8	105.03	642.037	1522	loamy	Lo	M		278.65	11.86	26.18	1243.03	300.75	255.45	45.3	293.65	264.83
0326	Baitulin 1993:39	Olgaea leucophylla		Asteraceae	Forb	P	Herbaceous	Dicot			C3	0.36	0.12	0.11	0.15	0.03	0.11		0.01	0.00019	1894.08	631.358	0.27	3.27	0.08	1	Deserts & Xeric Shrublands	Eastern Gobi desert steppe	PA	81314	S	Gobi. S Mongolia	42.8	105.03	642.037	1522	loam (averaged based on location and reference)	Lo	M		278.65	11.86	26.18	1243.03	300.75	255.45	45.3	293.65	264.83
0327	Baitulin 1993:42	Panzerina lanata	Panzeria lanata	Lamiaceae	Forb	P	Herbaceous	Dicot			C3	0.65	0.59	0.67	0.57	0.08	0.18		0.47	0.00136	478.938	434.729	0.44	0.97	0.12	0.27	Deserts & Xeric Shrublands	Eastern Gobi desert steppe	PA	81314	S	Gobi. S Mongolia	42.8	105.03	642.037	1522	loam (averaged based on location and reference)	Lo	M		278.65	11.86	26.18	1243.03	300.75	255.45	45.3	293.65	264.83
0328	Baitulin 1993:37	Ptilagrostis pelliotii		Poaceae	Grass	P	Herbaceous	Monocot			C3	0.26	0.16	0.28	0.16				0.01					0.93			Deserts & Xeric Shrublands	Eastern Gobi desert steppe	PA	81314	S	Gobi. S Mongolia	42.8	105.03	642.037	1522	loam (averaged based on location and reference)	Lo	M		278.65	11.86	26.18	1243.03	300.75	255.45	45.3	293.65	264.83
0329	Baitulin 1993:33	Reaumuria songarica		Tamaricaceae	Semi-shrub	P	Woody	Dicot			C3	1.23	5.45	6.06	0.23	0.18	0.36		76.52	0.01221	100.7	446.191	0.5	0.2	0.15	0.06	Deserts & Xeric Shrublands	Eastern Gobi desert steppe	PA	81314	S	Gobi. S Mongolia	42.8	105.03	642.037	1522	sand	Sa	C		278.65	11.86	26.18	1243.03	300.75	255.45	45.3	293.65	264.83
0330	Baitulin 1993:20	Salsola laricifolia		Amaranthaceae	Semi-shrub	P	Woody	Dicot			C3-C4	0.54	1.77	3.29	0.29	0.3	0.6		3.54	0.05655	9.5493	31.3005	0.5	0.16	0.56	0.18	Deserts & Xeric Shrublands	Eastern Gobi desert steppe	PA	81314	S	Gobi. S Mongolia	42.8	105.03	642.037	1522	rocky light loam	Lo	M		278.65	11.86	26.18	1243.03	300.75	255.45	45.3	293.65	264.83
0331	Baitulin 1993:30	Scorzonera capito		Asteraceae	Forb	P	Herbaceous	Dicot			C3	0.25	0.14	0.19	0.25				0.01					1.32			Deserts & Xeric Shrublands	Eastern Gobi desert steppe	PA	81314	S	Gobi. S Mongolia	42.8	105.03	642.037	1522	loamy	Lo	M		278.65	11.86	26.18	1243.03	300.75	255.45	45.3	293.65	264.83
0332	Baitulin 1993:25	Sympegma regelii		Amaranthaceae	Semi-shrub	P	Woody	Dicot			C3	3.42	1.2	2.3	1.26	0.3	0.5		10.31	0.03927	87.0896	30.5577	0.6	1.49	0.09	0.22	Deserts & Xeric Shrublands	Eastern Gobi desert steppe	PA	81314	S	Gobi. S Mongolia	42.8	105.03	642.037	1522	rocky	Ro	C		278.65	11.86	26.18	1243.03	300.75	255.45	45.3	293.65	264.83
0333	Baitulin 1993:26	Zygophyllum xanthoxylon		Zygophyllaceae	Semi-shrub	P	Woody	Dicot			C3	6.49	2.47	4.64	1.68	0.7	1.81		82.93	1.20075	5.40494	2.05704	0.39	1.4	0.11	0.39	Deserts & Xeric Shrublands	Eastern Gobi desert steppe	PA	81314	S	Gobi. S Mongolia	42.8	105.03	642.037	1522	rocky loam	Lo	M		278.65	11.86	26.18	1243.03	300.75	255.45	45.3	293.65	264.83
0334	Baitulin 1993:23	Astragalus monophyllus		Fabaceae	Forb	P	Herbaceous	Dicot			C3	0.86	0.1	0.11	0.34	0.06	0.17		0.02	0.00091	947.22	110.142	0.35	7.82	0.07	1.55	Deserts & Xeric Shrublands	Eastern Gobi desert steppe	PA	81314	S	Gobi. S Mongolia	42.8	105.03	642.037	1522	loam (averaged based on location and reference)	Lo	M		278.65	11.86	26.18	1243.03	300.75	255.45	45.3	293.65	264.83
0335	Baitulin 1993:39	Olgaea leucophylla		Asteraceae	Forb	P	Herbaceous	Dicot			C3	0.28	0.03	0.06	0.12	0.08	0.09		0	0.00034	825.248	88.4194	0.89	4.67	0.29	1.5	Deserts & Xeric Shrublands	Eastern Gobi desert steppe	PA	81314	S	Gobi. S Mongolia	42.8	105.03	642.037	1522	loam (averaged based on location and reference)	Lo	M		278.65	11.86	26.18	1243.03	300.75	255.45	45.3	293.65	264.83
0336	Baitulin 1993:39	Olgaea leucophylla		Asteraceae	Forb	P	Herbaceous	Dicot			C3	0.35	0.14	0.18	0.12	0.04	0.05		0.01	5e-05	6684.51	2673.8	0.8	1.94	0.11	0.28	Deserts & Xeric Shrublands	Eastern Gobi desert steppe	PA	81314	S	Gobi. S Mongolia	42.8	105.03	642.037	1522	loam (averaged based on location and reference)	Lo	M		278.65	11.86	26.18	1243.03	300.75	255.45	45.3	293.65	264.83
0337	Baitulin 1993:34	Reaumuria songarica		Tamaricaceae	Semi-shrub	P	Woody	Dicot			C3	1.56	0.88	1.03	0.48				2.53					1.51			Deserts & Xeric Shrublands	Eastern Gobi desert steppe	PA	81314	S	Gobi. S Mongolia	42.8	105.03	642.037	1522	sand	Sa	C		278.65	11.86	26.18	1243.03	300.75	255.45	45.3	293.65	264.83
0338	Baitulin 1993:30	Scorzonera capito		Asteraceae	Forb	P	Herbaceous	Dicot			C3	0.11	0.04	0.05	0.09	0.09	0.09		0	0.00038	288.182	104.793	1	2.2	0.82	1.8	Deserts & Xeric Shrublands	Eastern Gobi desert steppe	PA	81314	S	Gobi. S Mongolia	42.8	105.03	642.037	1522	loamy	Lo	M		278.65	11.86	26.18	1243.03	300.75	255.45	45.3	293.65	264.83
0339	Baitulin 1993:30	Scorzonera capito		Asteraceae	Forb	P	Herbaceous	Dicot			C3	0.24	0.09	0.18	0.13				0					1.33			Deserts & Xeric Shrublands	Eastern Gobi desert steppe	PA	81314	S	Gobi. S Mongolia	42.8	105.03	642.037	1522	loamy	Lo	M		278.65	11.86	26.18	1243.03	300.75	255.45	45.3	293.65	264.83
0340	Baitulin 1993:11	Achnatherum splendens		Poaceae	Grass	P	Herbaceous	Monocot			C3	0.96	0.6	1.16	0.52	0.28	0.32		0.72	0.01501	63.9462	39.9664	0.88	0.83	0.29	0.28	Deserts & Xeric Shrublands	Eastern Gobi desert steppe	PA	81314	G	Gobi. S Mongolia	42.8	105.03	642.037	1522	sandy to sandy loam	SaLo	C		278.65	11.86	26.18	1243.03	300.75	255.45	45.3	293.65	264.83
0341	Baitulin 1993:5	Ajania fruticulosa		Asteraceae	Semi-shrub	P	Woody	Dicot			C3	0.34	0.23	0.39	0.06				0.04					0.87			Deserts & Xeric Shrublands	Eastern Gobi desert steppe	PA	81314	G	Gobi. S Mongolia	42.8	105.03	642.037	1522	shallow. rocky. light loam	Lo	M		278.65	11.86	26.18	1243.03	300.75	255.45	45.3	293.65	264.83
0342	Baitulin 1993:4	Allium polyrhizum		Amaryllidaceae	Forb	P	Herbaceous	Monocot			C3	0.12	0.26	0.52	0.03	0.16	0.07		0.02	0.00041	292.325	633.372	2.29	0.23	1.33	0.13	Deserts & Xeric Shrublands	Eastern Gobi desert steppe	PA	81314	G	Gobi. S Mongolia	42.8	105.03	642.037	1522	shallow. rocky. light loam	Lo	M		278.65	11.86	26.18	1243.03	300.75	255.45	45.3	293.65	264.83
0343	Baitulin 1993:10	Amygdalus pedunculata		Rosaceae	Semi-shrub	P	Woody	Dicot	D	broad-leaf	C3	0.58	1.22	1.45	0.44	0.05	0.18		1.81	0.00085	683.777	1438.29	0.28	0.4	0.09	0.12	Deserts & Xeric Shrublands	Eastern Gobi desert steppe	PA	81314	G	Gobi. S Mongolia	42.8	105.03	642.037	1522	sandy	Sa	C		278.65	11.86	26.18	1243.03	300.75	255.45	45.3	293.65	264.83
0344	Baitulin 1993:15	Anabasis brevifolia		Amaranthaceae	Semi-shrub	P	Woody	Dicot	E		C4	0.55	0.14	0.24	0.17	0.06	0.07		0.02	0.00015	3572.87	909.457	0.86	2.29	0.11	0.29	Deserts & Xeric Shrublands	Eastern Gobi desert steppe	PA	81314	G	Gobi. S Mongolia	42.8	105.03	642.037	1522	rocky sandy loam	SaLo	C		278.65	11.86	26.18	1243.03	300.75	255.45	45.3	293.65	264.83
0345	Baitulin 1993:8	Artemisia frigida		Asteraceae	Semi-shrub	P	Woody	Dicot	E		C3	0.23	0.24	0.3	0.14				0.03					0.77			Deserts & Xeric Shrublands	Eastern Gobi desert steppe	PA	81314	G	Gobi. S Mongolia	42.8	105.03	642.037	1522	shallow. rocky. light loam	Lo	M		278.65	11.86	26.18	1243.03	300.75	255.45	45.3	293.65	264.83
0346	Baitulin 1993:12	Euphorbia mongolica		Euphorbiaceae	Forb	P	Herbaceous	Dicot			C4	1.65	0.65	1.36	1.49	0.29	0.26		1.46	0.01026	160.746	63.3242	1.12	1.21	0.18	0.19	Deserts & Xeric Shrublands	Eastern Gobi desert steppe	PA	81314	G	Gobi. S Mongolia	42.8	105.03	642.037	1522	loam (averaged based on location and reference)	Lo	M		278.65	11.86	26.18	1243.03	300.75	255.45	45.3	293.65	264.83
0347	Baitulin 1993:17	Nitraria sibirica		Nitrariaceae	Semi-shrub	P	Woody	Dicot			C3	3.4	1.72	2.87	2.59	0.33	1.27		21.07	0.27869	12.2	6.17175	0.26	1.18	0.1	0.44	Deserts & Xeric Shrublands	Eastern Gobi desert steppe	PA	81314	G	Gobi. S Mongolia	42.8	105.03	642.037	1522	grey-brown saline soil	Lo	M		278.65	11.86	26.18	1243.03	300.75	255.45	45.3	293.65	264.83
0348	Baitulin 1993:9	Oxytropis aciphylla		Fabaceae	Semi-shrub	P	Woody	Dicot		broad-leaf	C3	0.82	0.22	0.31	0.25	0.06	0.12		0.08	0.00045	1812.6	486.307	0.5	2.65	0.07	0.39	Deserts & Xeric Shrublands	Eastern Gobi desert steppe	PA	81314	G	Gobi. S Mongolia	42.8	105.03	642.037	1522	shallow. rocky. light loam	Lo	M		278.65	11.86	26.18	1243.03	300.75	255.45	45.3	293.65	264.83
0349	Baitulin 1993:18	Peganum nigellastrum		Peganaceae	Forb	P	Herbaceous	Dicot			C3	1.08	0.45	0.6	0.13	0.09	0.21		0.46	0.00208	519.69	216.537	0.43	1.8	0.08	0.35	Deserts & Xeric Shrublands	Eastern Gobi desert steppe	PA	81314	G	Gobi. S Mongolia	42.8	105.03	642.037	1522	grey-brown saline soil	Lo	M		278.65	11.86	26.18	1243.03	300.75	255.45	45.3	293.65	264.83
0350	Baitulin 1993:7	Rheum nanum		Polygonaceae	Forb	P	Herbaceous	Dicot			C3	0.72	0.18	0.23	0.64	0.07	0.18		0.05	0.00119	606.305	151.576	0.39	3.13	0.1	0.78	Deserts & Xeric Shrublands	Eastern Gobi desert steppe	PA	81314	G	Gobi. S Mongolia	42.8	105.03	642.037	1522	shallow. rocky. light loam	Lo	M		278.65	11.86	26.18	1243.03	300.75	255.45	45.3	293.65	264.83
0351	Baitulin 1993:16	Salsola passerina		Amaranthaceae	Semi-shrub	P	Woody	Dicot			C4	1.02	0.72	1.23	0.3	0.12	0.27		1.11	0.00458	222.686	157.19	0.44	0.83	0.12	0.22	Deserts & Xeric Shrublands	Eastern Gobi desert steppe	PA	81314	G	Gobi. S Mongolia	42.8	105.03	642.037	1522	saline	Lo	M		278.65	11.86	26.18	1243.03	300.75	255.45	45.3	293.65	264.83
0352	Baitulin 1993:14	Stipa glareosa		Poaceae	Grass	P	Herbaceous	Monocot			C3	0.17	0.07	0.12	0.02	0.07	0.03		0	3e-05	5153.59	2122.07	2.33	1.42	0.41	0.25	Deserts & Xeric Shrublands	Eastern Gobi desert steppe	PA	81314	G	Gobi. S Mongolia	42.8	105.03	642.037	1522	rocky sandy loam	SaLo	C		278.65	11.86	26.18	1243.03	300.75	255.45	45.3	293.65	264.83
0353	Baitulin 1993:6	Stipa krylovii		Poaceae	Grass	P	Herbaceous	Monocot			C3	0.24	0.08	0.14	0.04	0.19	0.03		0	9e-05	2680.5	893.501	6.33	1.71	0.79	0.21	Deserts & Xeric Shrublands	Eastern Gobi desert steppe	PA	81314	G	Gobi. S Mongolia	42.8	105.03	642.037	1522	shallow. rocky. light loam	Lo	M		278.65	11.86	26.18	1243.03	300.75	255.45	45.3	293.65	264.83
0354	Baitulin 1993:17	Nitraria sibirica		Nitrariaceae	Semi-shrub	P	Woody	Dicot			C3	1.05	0.53	0.97	0.26	0.2	0.62		0.62	0.04025	26.0842	13.1663	0.32	1.08	0.19	0.64	Deserts & Xeric Shrublands	Eastern Gobi desert steppe	PA	81314	G	Gobi. S Mongolia	42.8	105.03	642.037	1522	grey-brown saline soil	Lo	M		278.65	11.86	26.18	1243.03	300.75	255.45	45.3	293.65	264.83
0355	Baitulin 1993:7	Rheum nanum		Polygonaceae	Forb	P	Herbaceous	Dicot			C3	0.28	0.01	0.02	0.11	0.01	0.04		0	1e-05	33422.5	1193.66	0.25	14	0.04	2	Deserts & Xeric Shrublands	Eastern Gobi desert steppe	PA	81314	G	Gobi. S Mongolia	42.8	105.03	642.037	1522	shallow. rocky. light loam	Lo	M		278.65	11.86	26.18	1243.03	300.75	255.45	45.3	293.65	264.83
0356	Baitulin 1993:7	Rheum nanum		Polygonaceae	Forb	P	Herbaceous	Dicot			C3	0.59	0.08	0.16	0.42	0.02	0.13		0.01	0.00018	3333.78	452.038	0.15	3.69	0.03	0.81	Deserts & Xeric Shrublands	Eastern Gobi desert steppe	PA	81314	G	Gobi. S Mongolia	42.8	105.03	642.037	1522	shallow. rocky. light loam	Lo	M		278.65	11.86	26.18	1243.03	300.75	255.45	45.3	293.65	264.83
0357	Baitulin 1993:7	Rheum nanum		Polygonaceae	Forb	P	Herbaceous	Dicot			C3	0.63	0.03	0.06	0.22	0.02	0.14		0	0.00021	3069.42	146.163	0.14	10.5	0.03	2.33	Deserts & Xeric Shrublands	Eastern Gobi desert steppe	PA	81314	G	Gobi. S Mongolia	42.8	105.03	642.037	1522	shallow. rocky. light loam	Lo	M		278.65	11.86	26.18	1243.03	300.75	255.45	45.3	293.65	264.83
0358	Baitulin 1993:16	Salsola passerina		Amaranthaceae	Semi-shrub	P	Woody	Dicot			C4	0.69	0.74	1.15	0.27	0.13	0.38		0.79	0.00983	70.2005	75.2874	0.34	0.6	0.19	0.33	Deserts & Xeric Shrublands	Eastern Gobi desert steppe	PA	81314	G	Gobi. S Mongolia	42.8	105.03	642.037	1522	saline	Lo	M		278.65	11.86	26.18	1243.03	300.75	255.45	45.3	293.65	264.83
0359	Baitulin 1996;Fan et al. 2017	Alhagi pseudalhagi		Fabaceae	Forb	P	Herbaceous	Dicot			C3	2.8	1.35		1.56	0.63	0.65		10.69	0.13937	20.0906	9.68652	0.97	1.04	0.23	0.24	Deserts & Xeric Shrublands	Central Asian northern desert	PA	81310	S	Southern Kazakhstan	45.04	67.29	146.96	124	meadow-sierozemic saline	Lo	M	6.5	282.9	13.18	26.09	1357.99	306.75	256.25	50.5	268.65	296.83
0360	Baitulin 1996;Fan et al. 2017	Anabasis salsa		Amaranthaceae	Semi-shrub	P	Woody	Dicot	E		C4	2	2.13		0.16	0.26	0.49		19	0.03269	61.1879	65.1652	0.53	0.47	0.13	0.12	Deserts & Xeric Shrublands	Central Asian northern desert	PA	81310	S	Southern Kazakhstan	46.18	68.71	146.96	186	loamy Sierozem	Lo	M		281.23	12.33	25.17	1363.44	304.65	255.65	49	281.95	295.27
0361	Baitulin 1996;Fan et al. 2017	Artemisia terrae-albae		Asteraceae	Semi-shrub	P	Woody	Dicot	E		C3	0.95	0.71						1					0.67			Deserts & Xeric Shrublands	Central Asian riparian woodlands	PA	81311	S	Southern Kazakhstan	44.97	68.09	146.96	137	loamy Sierozem	Lo	M		282.88	13.27	26.64	1333.55	306.35	256.55	49.8	283.93	296.63
0362	Baitulin 1996;Fan et al. 2017	Haloxylon aphyllum		Amaranthaceae	Tree	P	Woody	Dicot	E		C4	7.86	3.38			1.78	2.25		188.07	4.71828	1.66586	0.716363	0.79	1.16	0.23	0.33	Deserts & Xeric Shrublands	Central Asian riparian woodlands	PA	81311	S	Southern Kazakhstan	44.95	68.26	146.96	146	loamy-sandy chestnut soil	LoSa	C	7.3	282.9	13.28	26.76	1326.95	306.25	256.65	49.6	283.92	296.62
0363	Baitulin 1996;Fan et al. 2017	Haloxylon aphyllum		Amaranthaceae	Tree	P	Woody	Dicot	E		C4	10.41	9.46		5.41	2.21	2.07		1951.15	4.95829	2.09952	1.90792	1.07	0.55	0.21	0.11	Deserts & Xeric Shrublands	Central Asian northern desert	PA	81310	S	Southern Kazakhstan	44.93	68.05	146.96	153	half-fixed hillock sand	Sa	C	10	283.03	13.56	26.9	1344.5	306.75	256.35	50.4	284.08	296.85
0364	Baitulin 1996;Fan et al. 2017	Karelinia caspia		Asteraceae	Forb	P	Herbaceous	Dicot			C3	3.2				0.55	0.42			0.0508	62.9927		1.31		0.17		Deserts & Xeric Shrublands	Central Asian northern desert	PA	81310	S	Southern Kazakhstan	45.04	67.3	146.96	125	meadow-sierozemic saline	Lo	M	6.5	282.9	13.16	26.16	1356.97	306.65	256.35	50.3	268.65	296.83
0365	Baitulin 1996;Fan et al. 2017	Kochia prostrata		Amaranthaceae	Semi-shrub	P	Woody	Dicot			C4	7.3	0.59		1.33	0.55	0.32		5.32	0.02949	247.549	20.0074	1.72	6.19	0.08	0.27	Deserts & Xeric Shrublands	Central Asian riparian woodlands	PA	81311	S	Southern Kazakhstan	44.98	68.08	146.96	138	saline soil	Lo	M		282.87	13.25	26.61	1333.87	306.35	256.55	49.8	283.92	296.63
0366	Baitulin 1996;Fan et al. 2017	Haloxylon aphyllum		Amaranthaceae	Tree	P	Woody	Dicot	E		C4	4.52	18.61		4.52	2.09	2.91		3278.61	9.26682	0.487762	2.00824	0.72	0.12	0.46	0.08	Deserts & Xeric Shrublands	Central Asian riparian woodlands	PA	81311	S	Southern Kazakhstan	44.97	68.27	146.96	148	alluvial meadow chestnut soil	Lo	M	4.1	282.82	13.11	26.48	1331.66	306.25	256.75	49.5	283.83	296.6
0367	Bang-xing 1991	Antiaris toxicaria		Moraceae	Tree	P	Woody	Dicot	D	broad-leaf	C3	3.5															Tropical & Subtropical Dry Broadleaf Forests	Northern Indochina subtropical forests	IM	40137		Xishuangbanna, Yunnan, China	21.73	100.67	0.028	666	red soil	Lo	M		295.69	9.66	50.83	321.18	303.95	284.95	19	298.35	292.68
0368	Bang-xing 1991	Baccaurea ramiflora	family:Euphorbiaceae	Phyllanthaceae	Tree	P	Woody	Dicot	E	broad-leaf	C3	3.7															Tropical & Subtropical Dry Broadleaf Forests	Northern Indochina subtropical forests	IM	40137		Xishuangbanna, Yunnan, China	21.73	100.67	0.028	666	red soil	Lo	M		295.69	9.66	50.83	321.18	303.95	284.95	19	298.35	292.68
0369	Bang-xing 1991	Gironniera subaequalis		Cannabaceae	Tree	P	Woody	Dicot	E	broad-leaf	C3	4.7															Tropical & Subtropical Dry Broadleaf Forests	Northern Indochina subtropical forests	IM	40137		Xishuangbanna, Yunnan, China	21.73	100.67	0.028	666	red soil	Lo	M		295.69	9.66	50.83	321.18	303.95	284.95	19	298.35	292.68
0370	Bang-xing 1991	Symplocos cochinchinensis		Symplocaceae	Tree	P	Woody	Dicot	E	broad-leaf	C3	2															Tropical & Subtropical Dry Broadleaf Forests	Northern Indochina subtropical forests	IM	40137		Xishuangbanna, Yunnan, China	21.73	100.67	0.028	666	red soil	Lo	M		295.69	9.66	50.83	321.18	303.95	284.95	19	298.35	292.68
0371	Bang-xing 1991	Xanthophyllum flavescens	Xanthophyllum siamense	Polygalaceae	Tree	P	Woody	Dicot	E	broad-leaf	C3	4.6															Tropical & Subtropical Dry Broadleaf Forests	Northern Indochina subtropical forests	IM	40137		Xishuangbanna, Yunnan, China	21.73	100.67	0.028	666	red soil	Lo	M		295.69	9.66	50.83	321.18	303.95	284.95	19	298.35	292.68
0372	Bannan 1940;Fan et al. 2017	Larix laricina		Pinaceae	Tree	P	Woody	Gymnosperm	D	needle-leaf	C3	1.2															Boreal Forests/Taiga	Central Canadian Shield forests	NA.	50602		Ontario. Canada	48.74	-86.38	0	224	medium-coarse sandy podzol	Sa	C		275.14	9.23	24.82	1019.97	291.55	254.35	37.2	286.35	267.68
0373	Bannan 1940;Fan et al. 2017	Pinus banksiana	Pinus banksia	Pinaceae	Tree	P	Woody	Gymnosperm	E	needle-leaf	C3	1.2															Boreal Forests/Taiga	Central Canadian Shield forests	NA.	50602		Ontario. Canada	48.73	-86.37	0	242	medium-coarse sandy podzol	Sa	C		275.12	9.28	24.96	1021.9	291.45	254.25	37.2	283.53	267.63
0374	Batanouny & Abdel Wahab 1973:2	Leptadenia pyrotechnica	family: Asclepiadaceae	Apocynaceae	Shrub	P	Woody	Dicot	D		C3	11.5	5	10	1.92	1.6	1.35		602.14	1.52681	7.53202	3.27479	1.19	1.15	0.14	0.14	Deserts & Xeric Shrublands	Nile Delta flooded savanna	PA	80904	S	Wadi Al-Assiut Protectorate in Egypt	27.18	31.18	145.197	58	sandy-silty. clay at depth	SaClLo	M		295.91	14.21	45.11	634.62	310.45	278.95	31.5	288.83	296.43
0375	Batanouny & Batanouny 1969	Pennisetum divisum	Pennisetum dichotomum	Poaceae	Grass	P	Herbaceous	Monocot			C4	0.59	0.31			0.71			0.12					0.95	1.2		Deserts & Xeric Shrublands	Nile Delta flooded savanna	PA	80904	S	Cairo. Egypt	30.04	31.24	12.965	31	sand	Sa	C		294.88	11.63	42.3	562.58	307.45	279.95	27.5	287.55	301.23
0376	Batanouny & Batanouny 1969	Stipagrostis scoparia	Aristida scoparia	Poaceae	Grass	P	Herbaceous	Monocot			C4	0.5	2						4.19					0.13			Deserts & Xeric Shrublands	Nile Delta flooded savanna	PA	80904	S	Cairo. Egypt	30.04	31.24	12.965	31	sand	Sa	C		294.88	11.63	42.3	562.58	307.45	279.95	27.5	287.55	301.23
0377	Becker & Castillo 1990	Trichilia tuberculata		Meliaceae	Tree	P	Woody	Dicot	D	broad-leaf	C3	0.8															Tropical & Subtropical Moist Broadleaf Forests	Isthmian-Atlantic moist forests	NT	60129		Barro Colorado Island. Panama	9.15	-79.85	2.228	52	heavy clay	Cl	F		299.5	6.08	74.19	67.86	303.85	295.65	8.2	299.12	299.63
0378	Becker & Castillo 1990	Prioria copaifera		Fabaceae	Tree	P	Woody	Dicot	E	broad-leaf	C3	1.1															Tropical & Subtropical Moist Broadleaf Forests	Isthmian-Atlantic moist forests	NT	60129		Barro Colorado Island. Panama	9.15	-79.85	2.228	52	heavy clay	Cl	F		299.5	6.08	74.19	67.86	303.85	295.65	8.2	299.12	299.63
0379	Becker & Castillo 1990	Hirtella triandra		Chrysobalanaceae	Tree	P	Woody	Dicot	E	broad-leaf	C3	1.2															Tropical & Subtropical Moist Broadleaf Forests	Isthmian-Atlantic moist forests	NT	60129		Barro Colorado Island. Panama	9.15	-79.85	2.228	52	heavy clay	Cl	F		299.5	6.08	74.19	67.86	303.85	295.65	8.2	299.12	299.63
0380	Becker & Castillo 1990	Tetragastris panamensis		Burseraceae	Tree	P	Woody	Dicot	E	broad-leaf	C3	0.7															Tropical & Subtropical Moist Broadleaf Forests	Isthmian-Atlantic moist forests	NT	60129		Barro Colorado Island. Panama	9.15	-79.85	2.228	52	heavy clay	Cl	F		299.5	6.08	74.19	67.86	303.85	295.65	8.2	299.12	299.63
0381	Becker & Castillo 1990	Faramea occidentalis		Rubiaceae	Tree	P	Woody	Dicot	E	broad-leaf	C3	0.6															Tropical & Subtropical Moist Broadleaf Forests	Isthmian-Atlantic moist forests	NT	60129		Barro Colorado Island. Panama	9.15	-79.85	2.228	52	heavy clay	Cl	F		299.5	6.08	74.19	67.86	303.85	295.65	8.2	299.12	299.63
0382	Becker & Castillo 1990	Piper cordulatum		Piperaceae	Tree	P	Woody	Dicot			C3	0.7															Tropical & Subtropical Moist Broadleaf Forests	Isthmian-Atlantic moist forests	NT	60129		Barro Colorado Island. Panama	9.15	-79.85	2.228	52	heavy clay	Cl	F		299.5	6.08	74.19	67.86	303.85	295.65	8.2	299.12	299.63
0383	Becker & Castillo 1990	Psychotria horizontalis		Rubiaceae	Tree	P	Woody	Dicot	E	broad-leaf	C3	0.3															Tropical & Subtropical Moist Broadleaf Forests	Isthmian-Atlantic moist forests	NT	60129		Barro Colorado Island. Panama	9.15	-79.85	2.228	52	heavy clay	Cl	F		299.5	6.08	74.19	67.86	303.85	295.65	8.2	299.12	299.63
0384	Becker & Castillo 1990	Hybanthus prunifolius		Violaceae	Tree	P	Woody	Dicot	D	broad-leaf	C3	0.6															Tropical & Subtropical Moist Broadleaf Forests	Isthmian-Atlantic moist forests	NT	60129		Barro Colorado Island. Panama	9.15	-79.85	2.228	52	heavy clay	Cl	F		299.5	6.08	74.19	67.86	303.85	295.65	8.2	299.12	299.63
0385	Bendali et al. 1990	Argyrolobium uniflorum		Fabaceae	Semi-shrub	P	Woody	Dicot	D		C3	0.6															Deserts & Xeric Shrublands	Mediterranean woodlands and forests	PA	81214	S	Jeffara Plain. Tunisia	33.16	11.2	69.099	8	sand dunes	Sa	C		292.88	9.44	36.04	614.32	305.75	279.55	26.2	286.48	299.62
0386	Bendali et al. 1990	Aristida pungens		Poaceae	Grass	P	Herbaceous	Monocot			C4	1.89															Deserts & Xeric Shrublands	Mediterranean woodlands and forests	PA	81214	S	Jeffara Plain. Tunisia	33.16	11.2	69.099	8	sand dunes	Sa	C		292.88	9.44	36.04	614.32	305.75	279.55	26.2	286.48	299.62
0387	Bendali et al. 1990	Artemisia campestris		Asteraceae	Semi-shrub	P	Woody	Dicot	E		C3	1.22															Deserts & Xeric Shrublands	Mediterranean woodlands and forests	PA	81214	S	Jeffara Plain. Tunisia	33.16	11.2	69.099	8	sand dunes	Sa	C		292.88	9.44	36.04	614.32	305.75	279.55	26.2	286.48	299.62
0388	Bendali et al. 1990	Atractylis serratuloides		Asteraceae	Semi-shrub	P	Woody	Dicot	E		C3	1.12															Deserts & Xeric Shrublands	Mediterranean woodlands and forests	PA	81214	S	Jeffara Plain. Tunisia	33.16	11.2	69.099	8	sand dunes	Sa	C		292.88	9.44	36.04	614.32	305.75	279.55	26.2	286.48	299.62
0389	Bendali et al. 1990	Echiochilon fruticosum		Boraginaceae	Semi-shrub	P	Woody	Dicot			C3	1.11															Deserts & Xeric Shrublands	Mediterranean woodlands and forests	PA	81214	S	Jeffara Plain. Tunisia	33.16	11.2	69.099	8	sand dunes	Sa	C		292.88	9.44	36.04	614.32	305.75	279.55	26.2	286.48	299.62
0390	Bendali et al. 1990	Eremobium aegyptiacum	Malcolmia aegyptiaca	Brassicaceae	Forb	P	Herbaceous	Dicot			C3	1.11															Deserts & Xeric Shrublands	Mediterranean woodlands and forests	PA	81214	S	Jeffara Plain. Tunisia	33.16	11.2	69.099	8	sand dunes	Sa	C		292.88	9.44	36.04	614.32	305.75	279.55	26.2	286.48	299.62
0391	Bendali et al. 1990	Gymnocarpos decander		Caryophyllaceae	Semi-shrub	P	Woody	Dicot	E		C3	1.53															Deserts & Xeric Shrublands	Mediterranean woodlands and forests	PA	81214	S	Jeffara Plain. Tunisia	33.16	11.2	69.099	8	sand dunes	Sa	C		292.88	9.44	36.04	614.32	305.75	279.55	26.2	286.48	299.62
0392	Bendali et al. 1990	Helianthemum lippii		Cistaceae	Semi-shrub	P	Woody	Dicot			C3	0.94															Deserts & Xeric Shrublands	Mediterranean woodlands and forests	PA	81214	S	Jeffara Plain. Tunisia	33.16	11.2	69.099	8	sand dunes	Sa	C		292.88	9.44	36.04	614.32	305.75	279.55	26.2	286.48	299.62
0393	Bendali et al. 1990	Kickxia aegyptiaca	Linaria aegyptiaca	Plantaginaceae	Semi-shrub	P	Woody	Dicot		broad-leaf	C3	0.96															Deserts & Xeric Shrublands	Mediterranean woodlands and forests	PA	81214	S	Jeffara Plain. Tunisia	33.16	11.2	69.099	8	sand dunes	Sa	C		292.88	9.44	36.04	614.32	305.75	279.55	26.2	286.48	299.62
0394	Bendali et al. 1990	Nolletia chrysocomoides		Asteraceae	Semi-shrub	P	Woody	Dicot	E	broad-leaf	C3	0.24															Deserts & Xeric Shrublands	Mediterranean woodlands and forests	PA	81214	S	Jeffara Plain. Tunisia	33.16	11.2	69.099	8	sand dunes	Sa	C		292.88	9.44	36.04	614.32	305.75	279.55	26.2	286.48	299.62
0395	Bendali et al. 1990	Plantago albicans		Plantaginaceae	Forb	P	Herbaceous	Dicot			C3	0.85															Deserts & Xeric Shrublands	Mediterranean woodlands and forests	PA	81214	S	Jeffara Plain. Tunisia	33.16	11.2	69.099	8	sand dunes	Sa	C		292.88	9.44	36.04	614.32	305.75	279.55	26.2	286.48	299.62
0396	Bendali et al. 1990	Rhanterium suaveolens		Asteraceae	Semi-shrub	P	Woody	Dicot			C3	1.7															Deserts & Xeric Shrublands	Mediterranean woodlands and forests	PA	81214	S	Jeffara Plain. Tunisia	33.16	11.2	69.099	8	sand dunes	Sa	C		292.88	9.44	36.04	614.32	305.75	279.55	26.2	286.48	299.62
0397	Bendali et al. 1990	Salsola vermiculata var. bevifolia		Amaranthaceae	Semi-shrub	P	Woody	Dicot			C4	1.11															Deserts & Xeric Shrublands	Mediterranean woodlands and forests	PA	81214	S	Jeffara Plain. Tunisia	33.16	11.2	69.099	8	sand dunes	Sa	C		292.88	9.44	36.04	614.32	305.75	279.55	26.2	286.48	299.62
0398	Berndt & Gibbons 1958	Populus tremuloides		Salicaceae	Tree	P	Woody	Dicot	D	broad-leaf	C3	1.5	14.6						669.66					0.05			Temperate Conifer Forests	Colorado Rockies forests	NA.	50511	T	Manitou Experimental Forest. Colorado	39.08	-105.07	4.652	2560	loam over clay loam, 5cm litter, 20cm coarse gravely loam, granite saprolite	Lo	M		277.58	16.88	44.64	775.28	296.55	258.75	37.8	287.48	268.52
0399	Bertiller et al. 1991	Achnatherum speciosum	Stipa speciosa	Poaceae	Grass	P	Herbaceous	Monocot			C3	1.2															Temperate Grasslands, Savannas & Shrublands	Low Monte	NT	60802	S	NE Patagonia. Argentina	-42.8	-65.13	72.737	120	sandy. Typic Palaeorthid-Typic Calciorthid	Sa	C		286.69	12.11	46.04	508.54	299.05	272.75	26.3	280.9	291.8
0400	Bertiller et al. 1991	Chuquiraga avellanedae		Asteraceae	Semi-shrub	P	Woody	Dicot			C3	1.7															Temperate Grasslands, Savannas & Shrublands	Low Monte	NT	60802	S	NE Patagonia. Argentina	-42.8	-65.13	72.737	120	sandy. Typic Palaeorthid-Typic Calciorthid	Sa	C		286.69	12.11	46.04	508.54	299.05	272.75	26.3	280.9	291.8
0401	Bertiller et al. 1991	Larrea divaricata		Zygophyllaceae	Shrub	P	Woody	Dicot	E	broad-leaf	C3	3															Temperate Grasslands, Savannas & Shrublands	Low Monte	NT	60802	S	NE Patagonia. Argentina	-42.8	-65.13	72.737	120	sandy. Typic Palaeorthid-Typic Calciorthid	Sa	C		286.69	12.11	46.04	508.54	299.05	272.75	26.3	280.9	291.8
0402	Bertiller et al. 1991	Lycium chilense		Solanaceae	Shrub	P	Woody	Dicot	D	broad-leaf	C3	1.2															Temperate Grasslands, Savannas & Shrublands	Low Monte	NT	60802	S	NE Patagonia. Argentina	-42.8	-65.13	72.737	120	sandy. Typic Palaeorthid-Typic Calciorthid	Sa	C		286.69	12.11	46.04	508.54	299.05	272.75	26.3	280.9	291.8
0403	Bertiller et al. 1991	Nassella tenuis	Stipa tenuis	Poaceae	Grass	P	Herbaceous	Monocot			C3	0.5															Temperate Grasslands, Savannas & Shrublands	Low Monte	NT	60802	S	NE Patagonia. Argentina	-42.8	-65.13	72.737	120	sandy. Typic Palaeorthid-Typic Calciorthid	Sa	C		286.69	12.11	46.04	508.54	299.05	272.75	26.3	280.9	291.8
0404	Bertiller et al. 1991	Poa ligularis		Poaceae	Grass	P	Herbaceous	Monocot			C3	1															Temperate Grasslands, Savannas & Shrublands	Low Monte	NT	60802	S	NE Patagonia. Argentina	-42.8	-65.13	72.737	120	sandy. Typic Palaeorthid-Typic Calciorthid	Sa	C		286.69	12.11	46.04	508.54	299.05	272.75	26.3	280.9	291.8
0405	Bhimaya & Kaul 1965:4	Acacia senegal		Fabaceae	Tree	P	Woody	Dicot	D	broad-leaf	C3	6.59	2.67	5.01	0.2	1.25			98.39					1.32	0.19		Tropical & Subtropical Grasslands, Savannas & Shrublands	Northwestern thorn scrub forests	IM	41303	T	NW India	26.28	73.03	330.058	235	sand over calcic horizons	Sa	C		299.86	13.04	45.6	593.04	312.95	284.35	28.6	303.27	292.62
0406	Bhimaya & Kaul 1965:3	Albizia lebbeck		Mimosaceae	Tree	P	Woody	Dicot	D	broad-leaf	C3	6.5	3.41	5.15	0.22	2.2			158.3					1.26	0.34		Tropical & Subtropical Grasslands, Savannas & Shrublands	Northwestern thorn scrub forests	IM	41303	T	NW India	26.28	73.03	330.058	235	sand over calcic horizons	Sa	C		299.86	13.04	45.6	593.04	312.95	284.35	28.6	303.27	292.62
0407	Bhimaya & Kaul 1965:2	Prosopis cineraria		Mimosaceae	Tree	P	Woody	Dicot	D	broad-leaf	C3	6	1.3	2.49	0.86	2.74			21.24					2.41	0.46		Tropical & Subtropical Grasslands, Savannas & Shrublands	Northwestern thorn scrub forests	IM	41303	T	NW India	26.28	73.03	330.058	235	sand over calcic horizons	Sa	C		299.86	13.04	45.6	593.04	312.95	284.35	28.6	303.27	292.62
0408	Bhimaya & Kaul 1965:1	Tecomella undulata		Bignoniaceae	Tree	P	Woody	Dicot	D	broad-leaf	C3	3.3	2	3.01	2.58	2.6			27.65					1.1	0.79		Tropical & Subtropical Grasslands, Savannas & Shrublands	Northwestern thorn scrub forests	IM	41303	T	NW India	26.28	73.03	330.058	235	sand over calcic horizons	Sa	C		299.86	13.04	45.6	593.04	312.95	284.35	28.6	303.27	292.62
0409	Bhimaya & Kaul 1965:4	Acacia senegal		Fabaceae	Tree	P	Woody	Dicot	D	broad-leaf	C3	7	3.6	5.59	0.25	1.5			190					1.25	0.21		Tropical & Subtropical Grasslands, Savannas & Shrublands	Northwestern thorn scrub forests	IM	41303	T	NW India	26.28	73.03	330.058	235	sand over calcic horizons	Sa	C		299.86	13.04	45.6	593.04	312.95	284.35	28.6	303.27	292.62
0410	Bhimaya & Kaul 1965:3	Albizia lebbeck		Mimosaceae	Tree	P	Woody	Dicot	D	broad-leaf	C3	4	3.25	4.97	0.54	2.05			88.49					0.8	0.51		Tropical & Subtropical Grasslands, Savannas & Shrublands	Northwestern thorn scrub forests	IM	41303	T	NW India	26.28	73.03	330.058	235	sand over calcic horizons	Sa	C		299.86	13.04	45.6	593.04	312.95	284.35	28.6	303.27	292.62
0411	Bhimaya & Kaul 1965:2	Prosopis cineraria		Mimosaceae	Tree	P	Woody	Dicot	D	broad-leaf	C3	4.93	1.48	2.7	4.04	1.5			22.62					1.83	0.3		Tropical & Subtropical Grasslands, Savannas & Shrublands	Northwestern thorn scrub forests	IM	41303	T	NW India	26.28	73.03	330.058	235	sand over calcic horizons	Sa	C		299.86	13.04	45.6	593.04	312.95	284.35	28.6	303.27	292.62
0412	Bhimaya & Kaul 1965:1	Tecomella undulata		Bignoniaceae	Tree	P	Woody	Dicot	D	broad-leaf	C3	3	2.5	3.97	2.24	3.04			39.27					0.76	1.01		Tropical & Subtropical Grasslands, Savannas & Shrublands	Northwestern thorn scrub forests	IM	41303	T	NW India	26.28	73.03	330.058	235	sand over calcic horizons	Sa	C		299.86	13.04	45.6	593.04	312.95	284.35	28.6	303.27	292.62
0413	Biswell 1935:5	Acer negundo	Aceraceae	Sapindaceae	Tree	P	Woody	Dicot	D	broad-leaf	C3	2.77	3.62			4.57			76.02					0.38	1.65		Temperate Grasslands, Savannas & Shrublands	Central forest-grasslands transition	NA.	50804	T	Fayette. Missouri. USA	39.15	-92.68	1.365	199	alluvial clay loam	ClLo	F		285.46	11.51	28.84	1008.68	304.25	264.35	39.9	290.98	272.38
0414	Biswell 1935:6	Acer negundo	Aceraceae	Sapindaceae	Tree	P	Woody	Dicot	D	broad-leaf	C3	3.92	0.86	1.67	1.26	2.3			6.07					2.35	0.59		Temperate Grasslands, Savannas & Shrublands	Central forest-grasslands transition	NA.	50804	T	Fayette. Missouri. USA	39.15	-92.68	1.365	199	upland silty clay loam	SiClLo	M		285.46	11.51	28.84	1008.68	304.25	264.35	39.9	290.98	272.38
0415	Biswell 1935:12	Acer saccharum	Aceraceae	Sapindaceae	Tree	P	Woody	Dicot	D	broad-leaf	C3	0.91	2.29			3.35			9.99					0.2	3.68		Temperate Grasslands, Savannas & Shrublands	Central forest-grasslands transition	NA.	50804	T	Fayette. Missouri. USA	39.15	-92.68	1.365	199	upland silty clay loam	SiClLo	M		285.46	11.51	28.84	1008.68	304.25	264.35	39.9	290.98	272.38
0416	Biswell 1935:11	Carya ovata	Hicoria ovata	Juglandaceae	Tree	P	Woody	Dicot	D	broad-leaf	C3	1.77	1.96			1.8			14.24					0.45	1.02		Temperate Grasslands, Savannas & Shrublands	Central forest-grasslands transition	NA.	50804	T	Fayette. Missouri. USA	39.15	-92.68	1.365	199	upland silty clay loam	SiClLo	M		285.46	11.51	28.84	1008.68	304.25	264.35	39.9	290.98	272.38
0417	Biswell 1935:p. 685	Gleditsia triacanthos		Fabaceae	Tree	P	Woody	Dicot	D	broad-leaf	C3	0.61															Temperate Grasslands, Savannas & Shrublands	Central forest-grasslands transition	NA.	50804	T	Fayette. Missouri. USA	39.15	-92.68	1.365	199	alluvial clay loam	ClLo	F		285.46	11.51	28.84	1008.68	304.25	264.35	39.9	290.98	272.38
0418	Biswell 1935:3	Gleditsia triacanthos		Fabaceae	Tree	P	Woody	Dicot	D	broad-leaf	C3	1.69	5.04						89.91					0.17			Temperate Grasslands, Savannas & Shrublands	Central forest-grasslands transition	NA.	50804	T	Fayette. Missouri. USA	39.15	-92.68	1.365	199	upland silty clay loam	SiClLo	M		285.46	11.51	28.84	1008.68	304.25	264.35	39.9	290.98	272.38
0419	Biswell 1935:9	Juglans nigra		Juglandaceae	Tree	P	Woody	Dicot	D	broad-leaf	C3	1.27															Temperate Grasslands, Savannas & Shrublands	Central forest-grasslands transition	NA.	50804	T	Fayette. Missouri. USA	39.15	-92.68	1.365	199	upland silty clay loam	SiClLo	M		285.46	11.51	28.84	1008.68	304.25	264.35	39.9	290.98	272.38
0420	Biswell 1935:p. 693	Juglans nigra		Juglandaceae	Tree	P	Woody	Dicot	D	broad-leaf	C3	1.83	15.54			6.4	3		925.58	30.1593	0.0606778	0.515264	2.13	0.06	3.5	0.1	Temperate Grasslands, Savannas & Shrublands	Central forest-grasslands transition	NA.	50804	T	Fayette. Missouri. USA	39.15	-92.68	1.365	199	upland silty clay loam	SiClLo	M		285.46	11.51	28.84	1008.68	304.25	264.35	39.9	290.98	272.38
0421	Biswell 1935:7	Platanus occidentalis		Platanaceae	Tree	P	Woody	Dicot	D	broad-leaf	C3	2.14	1.82			3	2.4		14.85	9.04779	0.236522	0.201154	1.25	0.59	1.4	0.66	Temperate Grasslands, Savannas & Shrublands	Central forest-grasslands transition	NA.	50804	T	Fayette. Missouri. USA	39.15	-92.68	1.365	199	loam over clay	Lo	M		285.46	11.51	28.84	1008.68	304.25	264.35	39.9	290.98	272.38
0422	Biswell 1935:14	Populus deltoides ssp. monilifera	Populus sargentii	Salicaceae	Tree	P	Woody	Dicot	D	broad-leaf	C3	2.69	0.71						2.84					1.89			Temperate Grasslands, Savannas & Shrublands	Central forest-grasslands transition	NA.	50804	T	Fayette. Missouri. USA	39.15	-92.68	1.365	199	clay loam	ClLo	F		285.46	11.51	28.84	1008.68	304.25	264.35	39.9	290.98	272.38
0423	Biswell 1935:13	Quercus macrocarpa		Fagaceae	Tree	P	Woody	Dicot	D	broad-leaf	C3	4.52	3.42	6.02	0.33				110.73					0.75			Temperate Grasslands, Savannas & Shrublands	Central forest-grasslands transition	NA.	50804	T	Fayette. Missouri. USA	39.15	-92.68	1.365	199	upland silty clay loam	SiClLo	M		285.46	11.51	28.84	1008.68	304.25	264.35	39.9	290.98	272.38
0424	Biswell 1935:10	Quercus rubra	Quercus maxima	Fagaceae	Tree	P	Woody	Dicot	D	broad-leaf	C3	1.55	1.66						8.95					0.47			Temperate Grasslands, Savannas & Shrublands	Central forest-grasslands transition	NA.	50804	T	Fayette. Missouri. USA	39.15	-92.68	1.365	199	upland silty clay loam	SiClLo	M		285.46	11.51	28.84	1008.68	304.25	264.35	39.9	290.98	272.38
0425	Blagoveshchenskiy 1968:4	Prosopis cineraria	Prosopis spicigera	Mimosaceae	Tree	P	Woody	Dicot	D	broad-leaf	C3	3.7				5.8									1.57		Tropical & Subtropical Grasslands, Savannas & Shrublands	Thar desert	IM	41304	T	Thar Desert. India	27.47	70.62	251.953	133	clayey sand over petrocalcic layer	SaCl	F		300.43	17.15	46.1	754.68	317.45	280.25	37.2	307.57	295.92
0426	Bonham & Mack 1990	Krascheninnikovia lanata	Eurotia lanata	Amaranthaceae	Semi-shrub	P	Woody	Dicot	E		C3	1.27	0.45						0.54					1.41			Deserts & Xeric Shrublands	Colorado Plateau shrublands	NA.	51304	S	Piceance Basin. Colorado. USA	40.34	-109.06	74.986	2020	loam	Lo	M		281.02	16.73	37.27	1013.01	302.35	257.45	44.9	280.55	268.22
0427	Bonham & Mack 1990	Pascopyrum smithii	Agropyron smithii	Poaceae	Grass	P	Herbaceous	Monocot			C3	0.18	0.26						0.03					0.35			Deserts & Xeric Shrublands	Colorado Plateau shrublands	NA.	51304	S	Piceance Basin. Colorado. USA	40.34	-109.06	74.986	2020	loam	Lo	M		281.02	16.73	37.27	1013.01	302.35	257.45	44.9	280.55	268.22
0428	Bonham & Mack 1990	Pseudoroegneria spicata ssp. inermis	Agropyron inerme	Poaceae	Grass	P	Herbaceous	Monocot			C3	1.32	0.5						0.69					1.32			Deserts & Xeric Shrublands	Colorado Plateau shrublands	NA.	51304	S	Piceance Basin. Colorado. USA	40.34	-109.06	74.986	2020	loam	Lo	M		281.02	16.73	37.27	1013.01	302.35	257.45	44.9	280.55	268.22
0429	Bowns & Box 1964:p. 39	Schizachyrium littorale		Poaceae	Grass	P	Herbaceous	Monocot			C4	2.62															Tropical & Subtropical Grasslands, Savannas & Shrublands	Western Gulf coastal grasslands	NA.	50701	G	Rob and Bessie Welder Wildlife Founda- tion Refuge near Sinton, Texas.	28.12	-97.44	6.308	133	fine sand	Sa	C		294.76	10.71	39.51	602.55	308.05	280.95	27.1	299.35	288.33
0430	Branson et al. 1976	Artemisia tridentata ssp. tridentata		Asteraceae	Shrub	P	Woody	Dicot	E		C3	1.8															Deserts & Xeric Shrublands	Colorado Plateau shrublands	NA.	51304	S	Badger Wash Basin, Colorado. USA	39.28	-108.84	2.326	1430	shale/sandstone bedrock	Ro	C		283.92	17.8	38.86	988.46	304.95	259.15	45.8	283.93	271.47
0431	Breckle et al. 1994	Artemisia rhodantha		Asteraceae	Semi-shrub	P	Woody	Dicot	E		C3	1.2	1.1						3.04					0.55			Deserts & Xeric Shrublands	Pamir alpine desert and tundra	PA	81014	S	E Pamir. Tajikistan	38.35	75.18	213.425	4319	loamy-rocky	Lo	M		268.49	12.38	32.74	916.7	287.15	249.35	37.8	279.32	259.72
0432	Breckle et al. 1994	Christolea crassifolia		Brassicaceae	Shrub	P	Woody	Dicot			C3	1.2	1						2.51					0.6			Deserts & Xeric Shrublands	Pamir alpine desert and tundra	PA	81014	S	E Pamir. Tajikistan	38.35	75.18	213.425	4319	sand (averaged from others)	Sa	C		268.49	12.38	32.74	916.7	287.15	249.35	37.8	279.32	259.72
0433	Breckle et al. 1994	Krascheninnikovia ceratoides	Ceratoides papposa	Amaranthaceae	Shrub	P	Woody	Dicot	E		C3	1.8	1.2						5.43					0.75			Deserts & Xeric Shrublands	Pamir alpine desert and tundra	PA	81014	S	E Pamir. Tajikistan	38.35	75.18	213.425	4319	sand (averaged from others)	Sa	C		268.49	12.38	32.74	916.7	287.15	249.35	37.8	279.32	259.72
0434	Breckle et al. 1994	Stipa glareosa		Poaceae	Grass	P	Herbaceous	Monocot			C3	0.8															Deserts & Xeric Shrublands	Pamir alpine desert and tundra	PA	81014	S	E Pamir. Tajikistan	38.35	75.18	213.425	4319	sand (averaged from others)	Sa	C		268.49	12.38	32.74	916.7	287.15	249.35	37.8	279.32	259.72
0435	Breckle et al. 1994	Zygophyllum rosovii		Zygophyllaceae	Shrub	P	Woody	Dicot			C3	1.2	1.1						3.04					0.55			Deserts & Xeric Shrublands	Pamir alpine desert and tundra	PA	81014	S	E Pamir. Tajikistan	38.35	75.18	213.425	4319	sand (averaged from others)	Sa	C		268.49	12.38	32.74	916.7	287.15	249.35	37.8	279.32	259.72
0436	Breckle et al. 1994:D20	Ammodendron conollyi		Fabaceae	Tree	P	Woody	Dicot	D	broad-leaf	C3	3	5			3.36	0.8		157.08	1.12595	2.66442	4.44071	4.2	0.3	1.12	0.08	Deserts & Xeric Shrublands	Central Asian southern desert	PA	81312	S	Karakum. Turkmenistan	40.25	58.44	333.779	103	sand	Sa	C		288.61	12.6	28.13	1197.68	309.95	265.15	44.8	281.42	301.45
0437	Breckle et al. 1994:p. 304	Calligonum caput-medusae		Polygonaceae	Shrub	P	Woody	Dicot	D		C4	3.5	20						2932.15					0.09			Deserts & Xeric Shrublands	Central Asian southern desert	PA	81312	S	Karakum. Turkmenistan	40.25	58.44	333.779	103	sand	Sa	C		288.61	12.6	28.13	1197.68	309.95	265.15	44.8	281.42	301.45
0438	Breckle et al. 1994	Carex physodes		Cyperaceae	Grass	P	Herbaceous	Monocot			C3	1.2				0.29									0.24		Deserts & Xeric Shrublands	Central Asian southern desert	PA	81312	S	Karakum. Turkmenistan	40.25	58.44	333.779	103	sand	Sa	C		288.61	12.6	28.13	1197.68	309.95	265.15	44.8	281.42	301.45
0439	Breckle et al. 1994	Ephedra strobilacea		Ephedraceae	Shrub	P	Woody	Gymnosperm	E		C3	2.4	2.5			1.11	0.93		31.42	0.50268	4.77445	4.97339	1.19	0.48	0.46	0.19	Deserts & Xeric Shrublands	Central Asian southern desert	PA	81312	S	Karakum. Turkmenistan	40.25	58.44	333.779	103	sand	Sa	C		288.61	12.6	28.13	1197.68	309.95	265.15	44.8	281.42	301.45
0440	Breckle et al. 1994:D24	Haloxylon persicum		Amaranthaceae	Shrub	P	Woody	Dicot	E		C4	4	2.78	4.79	3.8	2.74	3.01		64.75	12.9982	0.307736	0.213876	0.91	0.84	0.69	0.63	Deserts & Xeric Shrublands	Central Asian southern desert	PA	81312	S	Karakum. Turkmenistan	40.25	58.44	333.779	103	sand	Sa	C		288.61	12.6	28.13	1197.68	309.95	265.15	44.8	281.42	301.45
0441	Breckle et al. 1994:p. 305	Salsola richteri		Amaranthaceae	Shrub	P	Woody	Dicot			C4	4															Deserts & Xeric Shrublands	Central Asian southern desert	PA	81312	S	Karakum. Turkmenistan	40.25	58.44	333.779	103	sand	Sa	C		288.61	12.6	28.13	1197.68	309.95	265.15	44.8	281.42	301.45
0442	Breckle et al. 1994	Artemisia pauciflora		Asteraceae	Semi-shrub	P	Woody	Dicot	E		C3	0.3															Deserts & Xeric Shrublands	Pontic steppe	PA	80814	S	Kazakhstan	49.35	46.97	146.96	26	solonetz	Cl	F		280.65	10.21	23.15	1241.99	301.55	257.45	44.1	293.75	272.53
0443	Breckle et al. 1994	Kochia prostrata		Amaranthaceae	Semi-shrub	P	Woody	Dicot			C4	3															Deserts & Xeric Shrublands	Pontic steppe	PA	80814	S	Kazakhstan	49.35	46.97	146.96	26	solonetz	Cl	F		280.65	10.21	23.15	1241.99	301.55	257.45	44.1	293.75	272.53
0444	Breckle et al. 1994	Leymus ramosus		Poaceae	Grass	P	Herbaceous	Monocot			C3	1.05															Deserts & Xeric Shrublands	Pontic steppe	PA	80814	S	Kazakhstan	49.35	46.97	146.96	26	solonetz	Cl	F		280.65	10.21	23.15	1241.99	301.55	257.45	44.1	293.75	272.53
0445	Breckle et al. 1994	Poa bulbosa		Poaceae	Grass	P	Herbaceous	Monocot			C3	0.12															Deserts & Xeric Shrublands	Pontic steppe	PA	80814	S	Kazakhstan	49.35	46.97	146.96	26	solonetz	Cl	F		280.65	10.21	23.15	1241.99	301.55	257.45	44.1	293.75	272.53
0446	Breckle et al. 1994:p.262	Galium ruthenicum		Rubiaceae	Forb	P	Herbaceous	Dicot			C3	3.5															Deserts & Xeric Shrublands	Pontic steppe	PA	80814	S	Kazakhstan	49.35	46.97	146.96	26	chernozem	Lo	M		280.65	10.21	23.15	1241.99	301.55	257.45	44.1	293.75	272.53
0447	Breckle et al. 1994:p.262	Medicago romanica		Fabaceae	Forb	P	Herbaceous	Dicot			C3	3.5															Deserts & Xeric Shrublands	Pontic steppe	PA	80814	S	Kazakhstan	49.35	46.97	146.96	26	chernozem	Lo	M		280.65	10.21	23.15	1241.99	301.55	257.45	44.1	293.75	272.53
0448	Breckle et al. 1994	Nanophyton erinaceum		Amaranthaceae	Semi-shrub	P	Woody	Dicot			C4	0.7															Deserts & Xeric Shrublands	Pontic steppe	PA	80814	S	Kazakhstan	49.35	46.97	146.96	26	rocky	Ro	C		280.65	10.21	23.15	1241.99	301.55	257.45	44.1	293.75	272.53
0449	Breckle et al. 1994	Salsola laricina		Amaranthaceae	Forb	A	Herbaceous	Dicot			C4	3															Deserts & Xeric Shrublands	Pontic steppe	PA	80814	S	Kazakhstan	49.35	46.97	146.96	26	solonetz	Cl	F		280.65	10.21	23.15	1241.99	301.55	257.45	44.1	293.75	272.53
0450	Breckle et al. 1994	Spiraea hypericifolia		Rosaceae	Shrub	P	Woody	Dicot			C3	1															Deserts & Xeric Shrublands	Pontic steppe	PA	80814	S	Kazakhstan	49.35	46.97	146.96	26	sand (averaged from others)	Sa	C		280.65	10.21	23.15	1241.99	301.55	257.45	44.1	293.75	272.53
0451	Breckle et al. 1994:p. 428	Krascheninnikovia ceratoides	Ceratoides papposa	Amaranthaceae	Shrub	P	Woody	Dicot	E		C3	4.9															Montane Grasslands & Shrublands	Pamir alpine desert and tundra	PA	81014	S	W Pamir. Tajikistan	38.35	75.18	213.425	4319	sand (averaged from others)	Sa	C		268.49	12.38	32.74	916.7	287.15	249.35	37.8	279.32	259.72
0452	Breman & Kessler 1995	Adansonia digitata	family: Bombacaceae	Malvaceae	Tree	P	Woody	Dicot	D	broad-leaf	C3	1.8	44						7298.55					0.02			Tropical & Subtropical Grasslands, Savannas & Shrublands	Northern Acacia-Commiphora bushlands and thickets	AT	30711	T	Kenya	-0.02	37.91	87.309	889	loamy sand (avgd from others)	LoSa	C		295.57	9.84	78.11	91.51	301.95	289.35	12.6	296.03	294.7
0453	Breman & Kessler 1995	Acacia senegal		Fabaceae	Tree	P	Woody	Dicot	D	broad-leaf	C3	4	25						5235.99					0.08			Tropical & Subtropical Grasslands, Savannas & Shrublands	Sahelian Acacia savanna	AT	30713	T	S Mali	14.5	5.75	71.945	392	loamy sand	LoSa	C		301.79	14.03	59.21	325.74	312.95	289.25	23.7	301.33	299.77
0454	Breman & Kessler 1995	Acacia seyal		Fabaceae	Tree	P	Woody	Dicot	D	broad-leaf	C3	6	20						5026.55					0.15			Tropical & Subtropical Grasslands, Savannas & Shrublands	Sahelian Acacia savanna	AT	30713	T	S Mali	14.5	5.75	71.945	392	loamy sand	LoSa	C		301.79	14.03	59.21	325.74	312.95	289.25	23.7	301.33	299.77
0455	Breman & Kessler 1995	Balanites aegyptiaca	family: Balanitaceae	Zygophyllaceae	Tree	P	Woody	Dicot	D	broad-leaf	C3	3	10						628.32					0.15			Tropical & Subtropical Grasslands, Savannas & Shrublands	Sahelian Acacia savanna	AT	30713	T	S Mali	14.5	5.75	71.945	392	loamy sand	LoSa	C		301.79	14.03	59.21	325.74	312.95	289.25	23.7	301.33	299.77
0456	Breman & Kessler 1995	Bombax costatum	family: Bombacaceae	Malvaceae	Tree	P	Woody	Dicot	D	broad-leaf	C3	1	10						209.44					0.05			Tropical & Subtropical Grasslands, Savannas & Shrublands	Sahelian Acacia savanna	AT	30713	T	S Mali	14.5	5.75	71.945	392	loamy sand	LoSa	C		301.79	14.03	59.21	325.74	312.95	289.25	23.7	301.33	299.77
0457	Breman & Kessler 1995	Combretum adenogonium	Combretum ghasalense	Combretaceae	Tree	P	Woody	Dicot	D	broad-leaf	C3	4.5	25						5890.49					0.09			Tropical & Subtropical Grasslands, Savannas & Shrublands	Sahelian Acacia savanna	AT	30713	T	S Mali	14.5	5.75	71.945	392	loamy sand	LoSa	C		301.79	14.03	59.21	325.74	312.95	289.25	23.7	301.33	299.77
0458	Breman & Kessler 1995	Commiphora africana		Burseraceae	Tree	P	Woody	Dicot	D		C3	2	5						104.72					0.2			Tropical & Subtropical Grasslands, Savannas & Shrublands	Sahelian Acacia savanna	AT	30713	T	S Mali	14.5	5.75	71.945	392	loamy sand	LoSa	C		301.79	14.03	59.21	325.74	312.95	289.25	23.7	301.33	299.77
0459	Breman & Kessler 1995	Pterocarpus lucens		Fabaceae	Tree	P	Woody	Dicot	D	broad-leaf	C3	0.5	6						37.7					0.04			Tropical & Subtropical Grasslands, Savannas & Shrublands	Sahelian Acacia savanna	AT	30713	T	S Mali	14.5	5.75	71.945	392	loamy sand	LoSa	C		301.79	14.03	59.21	325.74	312.95	289.25	23.7	301.33	299.77
0460	Breman & Kessler 1995	Faidherbia albida		Fabaceae	Tree	P	Woody	Dicot	D	broad-leaf	C3	30															Tropical & Subtropical Grasslands, Savannas & Shrublands	West Sudanian savanna	AT	30722	T	Sahel region	11.43	-3.4	106.092	342	sandy	Sa	C		300.81	11.68	66.76	197.84	309.05	291.55	17.5	299.02	299.75
0461	Breman & Kessler 1995	Parkia biglobosa		Fabaceae	Tree	P	Woody	Dicot	D	broad-leaf	C3	2															Tropical & Subtropical Grasslands, Savannas & Shrublands	West Sudanian savanna	AT	30722	T	Sahel region	11.43	-3.4	106.092	342	loamy sand (avgd from others)	LoSa	C		300.81	11.68	66.76	197.84	309.05	291.55	17.5	299.02	299.75
0462	Breman & Kessler 1995	Prosopis juliflora		Fabaceae	Tree	P	Woody	Dicot	D	broad-leaf	C3	35															Tropical & Subtropical Grasslands, Savannas & Shrublands	West Sudanian savanna	AT	30722	T	Sahel region	11.43	-3.4	106.092	342	loamy sand (avgd from others)	LoSa	C		300.81	11.68	66.76	197.84	309.05	291.55	17.5	299.02	299.75
0463	Breman & Kessler 1995	Vitellaria paradoxa		Sapotaceae	Tree	P	Woody	Dicot	D	broad-leaf	C3	2															Tropical & Subtropical Grasslands, Savannas & Shrublands	West Sudanian savanna	AT	30722	T	Sahel region	11.43	-3.4	106.092	342	loamy sand (avgd from others)	LoSa	C		300.81	11.68	66.76	197.84	309.05	291.55	17.5	299.02	299.75
0464	Breman & Kessler 1995	Acacia senegal		Fabaceae	Tree	P	Woody	Dicot	D	broad-leaf	C3	0.6															Tropical & Subtropical Grasslands, Savannas & Shrublands	Sahelian Acacia savanna	AT	30713	T	Sudan	12.86	30.22	181.069	538	loamy sand (avgd from others)	LoSa	C		300.71	14.74	63.27	295.81	311.95	288.65	23.3	301.07	297.97
0465	Breman & Kessler 1995	Acacia seyal		Fabaceae	Tree	P	Woody	Dicot	D	broad-leaf	C3	2															Tropical & Subtropical Grasslands, Savannas & Shrublands	Sahelian Acacia savanna	AT	30713	T	Sudan	12.86	30.22	181.069	538	loamy sand (avgd from others)	LoSa	C		300.71	14.74	63.27	295.81	311.95	288.65	23.3	301.07	297.97
0466	Breman & Kessler 1995	Balanites aegyptiaca	family: Balanitaceae	Zygophyllaceae	Tree	P	Woody	Dicot	D	broad-leaf	C3		8														Tropical & Subtropical Grasslands, Savannas & Shrublands	Sahelian Acacia savanna	AT	30713	T	Sudan	12.86	30.22	181.069	538	loamy sand (avgd from others)	LoSa	C		300.71	14.74	63.27	295.81	311.95	288.65	23.3	301.07	297.97
0467	Briones et al. 1996	Opuntia rastrera		Cactaceae	Succulent	P	NA	Dicot			CAM	0.25	1.45						1.1					0.09			Deserts & Xeric Shrublands	Chihuahuan desert	NA.	51303	S	Chihuahuan Desert. Mexico	26	-103	33.013	1100	clay loam	ClLo	F		294.23	18.16	55.87	555.12	309.65	277.15	32.5	299.45	291.78
0468	Brisson & Reynolds 1994:5	Larrea tridentata		Zygophyllaceae	Shrub	P	Woody	Dicot	E	broad-leaf	C3	0.5	2.67			1			7.47					0.09	2		Deserts & Xeric Shrublands	Chihuahuan desert	NA.	51303	S	S New Mexico. USA	32.5	-106.8		1409	loamy sand	LoSa	C		288.55	17.73	45.8	778.25	307.75	269.05	38.7	297.22	284.13
0469	Brown & Woods 1968	Cornus florida		Cornaceae	Shrub	P	Woody	Dicot	D		C3		9.7														Temperate Broadleaf & Mixed Forests	Southeastern mixed forests	NA.	50413	T	Duke Forest. North Carolina. USA	35.99	-79.03	0	124	silt over clay	SiCl	F		288.13	13.08	37.27	796.34	305.55	270.45	35.1	297.2	283.48
0470	Brown 1992	Prosopis cineraria	(Prosopis koelziana?)	Mimosaceae	Tree	P	Woody	Dicot	D	broad-leaf	C3	60															Tropical & Subtropical Grasslands, Savannas & Shrublands	Arabian Desert and East Sahero-Arabian xeric shrublands	PA	81303	T	Oman	22	59	313.875	279		Sa	C		300.78	14.49	50.67	494.51	314.35	285.75	28.6	298.65	300.8
0471	Bunger & Thomson 1938:pp. 796-797	Gleditsia triacanthos var. inermis		Fabaceae	Tree	P	Woody	Dicot	D	broad-leaf	C3	3.35	8.6						518.92					0.19			Temperate Broadleaf & Mixed Forests	Western short grasslands	NA.	50815	T	Oklahoma. USA	36.6	-101.61	240.159	1009	silt loam with calcareous horizon	SiLo	M		286.4	16.19	39.02	922.11	307.15	265.65	41.5	295.47	275.1
0472	Bunger & Thomson 1938:p. 797	Juglans microcarpa	Juglans rupestris	Juglandaceae	Tree	P	Woody	Dicot	D	broad-leaf	C3	1.71	15.85						899.73					0.05			Temperate Broadleaf & Mixed Forests	Western short grasslands	NA.	50815	T	Oklahoma. USA	36.6	-101.61	240.159	1006	silt loam with calcareous horizon	SiLo	M		286.4	16.19	39.02	922.11	307.15	265.65	41.5	295.47	275.1
0473	Bunger & Thomson 1938:p. 794	Juniperus virginiana		Cupressaceae	Tree	P	Woody	Gymnosperm	E	needle-leaf	C3	7.47	6.1						582.16					0.61			Temperate Broadleaf & Mixed Forests	Western short grasslands	NA.	50815	T	Oklahoma. USA	36.6	-101.61	240.159	1006	silt loam with calcareous horizon	SiLo	M		286.4	16.19	39.02	922.11	307.15	265.65	41.5	295.47	275.1
0474	Bunger & Thomson 1938:p. 793	Maclura pomifera	Toxylon pomiferum	Moraceae	Tree	P	Woody	Dicot	D	broad-leaf	C3	8.23	6.5						728.26					0.63			Temperate Broadleaf & Mixed Forests	Western short grasslands	NA.	50815	T	Oklahoma. USA	36.6	-101.61	240.159	999	silt loam with calcareous horizon	SiLo	M		286.4	16.19	39.02	922.11	307.15	265.65	41.5	295.47	275.1
0475	Bunger & Thomson 1938:3	Morus alba	Morus alba var. tatarica	Moraceae	Tree	P	Woody	Dicot	D	broad-leaf	C3	3.81	8.16	12	0.38	3	2.45		531.33	9.4287	0.404085	0.865442	1.22	0.32	0.79	0.2	Temperate Broadleaf & Mixed Forests	Western short grasslands	NA.	50815	T	Oklahoma. USA	36.6	-101.61	240.159	995	silt loam with calcareous horizon	SiLo	M		286.4	16.19	39.02	922.11	307.15	265.65	41.5	295.47	275.1
0476	Bunger & Thomson 1938:p. 797	Prunus armeniaca		Rosaceae	Tree	P	Woody	Dicot	D	broad-leaf	C3	2.35	9.75			3.35	3		467.88	15.7865	0.148861	0.617616	1.12	0.12	1.43	0.15	Temperate Broadleaf & Mixed Forests	Western short grasslands	NA.	50815	T	Oklahoma. USA	36.6	-101.61	240.159	999	silt loam with calcareous horizon	SiLo	M		286.4	16.19	39.02	922.11	307.15	265.65	41.5	295.47	275.1
0477	Bunger & Thomson 1938:p. 794	Robinia pseudoacacia		Fabaceae	Tree	P	Woody	Dicot	D	broad-leaf	C3	7.92	6.4						679.43					0.62			Temperate Broadleaf & Mixed Forests	Western short grasslands	NA.	50815	T	Oklahoma. USA	36.6	-101.61	240.159	999	silt loam with calcareous horizon	SiLo	M		286.4	16.19	39.02	922.11	307.15	265.65	41.5	295.47	275.1
0478	Bunger & Thomson 1938:1	Ulmus pumila		Ulmaceae	Tree	P	Woody	Dicot	D	broad-leaf	C3	8.08	6.1	9.72	0.33	4.25	2.45		629.69	13.3573	0.604911	0.456678	1.73	0.83	0.53	0.25	Temperate Broadleaf & Mixed Forests	Western short grasslands	NA.	50815	T	Oklahoma. USA	36.6	-101.61	240.159	999	silt loam with calcareous horizon	SiLo	M		286.4	16.19	39.02	922.11	307.15	265.65	41.5	295.47	275.1
0479	Burbidge 1945	Triodia pungens		Poaceae	Grass	P	Herbaceous	Monocot			C4	3	3			1.2	2.77		56.55	4.82103	0.622274	0.622274	0.43	0.5	0.4	0.46	Deserts & Xeric Shrublands	Western Australian Mulga shrublands	AA	11310	G	Western Australia	-27.67	121.63	917.674	450					294.65	13.94	43.57	643.89	309.85	277.85	32	301.58	291.37
0480	Burger & Louda 1995	Opuntia fragilis		Cactaceae	Succulent	P	NA	Dicot			CAM	0.1															Temperate Grasslands, Savannas & Shrublands	Nebraska Sand Hills mixed grasslands	NA.	50809	G	Arapaho Prairie in the Sandhills of western Nebraska, USA	41.48	-101.83	1.294	1155	fine sand	Sa	C		282.08	15.27	36.09	979.62	303.35	261.05	42.3	291.68	270.33
0481	Burgess 1995	Ferocactus wislizenii		Cactaceae	Succulent	P	NA	Dicot			CAM	0.73															Deserts & Xeric Shrublands	Chihuahuan desert	NA.	51303	G	SE Arizona. USA	31.7	-110.05	122.108	1402	Sand and Clay	SaCl	F		290	16.88	47.4	694.19	307.55	271.95	35.6	297.77	293.6
0482	Burgess 1995	Gutierrezia sarothrae	Gutierrezia sarothrae (Pursh) Britton & Rusby	Asteraceae	Semi-shrub	P	Woody	Dicot	E		C3	0.75															Deserts & Xeric Shrublands	Chihuahuan desert	NA.	51303	G	SE Arizona. USA	31.7	-110.05	122.108	1402	Sand and Clay	SaCl	F		290	16.88	47.4	694.19	307.55	271.95	35.6	297.77	293.6
0483	Burgess 1995	Isocoma tenuisecta	Aplopappus tenuisectus	Asteraceae	Semi-shrub	P	Woody	Dicot			C3	0.86															Deserts & Xeric Shrublands	Chihuahuan desert	NA.	51303	G	SE Arizona. USA	31.7	-110.05	122.108	1402	Sand and Clay	SaCl	F		290	16.88	47.4	694.19	307.55	271.95	35.6	297.77	293.6
0484	Burgess 1995	Prosopis velutina		Fabaceae	Shrub	P	Woody	Dicot	D	broad-leaf	C3	6.1	7.3						680.82					0.42			Deserts & Xeric Shrublands	Chihuahuan desert	NA.	51303	G	SE Arizona. USA	31.7	-110.05	122.108	1402	Sand and Clay	SaCl	F		290	16.88	47.4	694.19	307.55	271.95	35.6	297.77	293.6
0485	Bursova 1983:3	Anabasis salsa		Amaranthaceae	Semi-shrub	P	Woody	Dicot	E		C4	0.61	1.06	2.06	0.4	0.25	0.6		1.44	0.04712	12.9446	22.4939	0.42	0.3	0.41	0.29	Deserts & Xeric Shrublands	Central Asian riparian woodlands	PA	81311	S	Kazakhstan	44.82	65.53	60.776	129	takyr alluvial soils	Cl	F		283.41	12.79	26.32	1331.65	306.55	257.95	48.6	284.62	296.98
0486	Bursova 1983:3	Climacoptera lanata		Amaranthaceae	Forb	A	Herbaceous	Dicot			C4	0.57	0.73	1.03	0.42	0.26	0.78		0.64	0.08282	6.88198	8.81377	0.33	0.55	0.46	0.76	Deserts & Xeric Shrublands	Central Asian riparian woodlands	PA	81311	S	Kazakhstan	44.82	65.53	60.776	129	takyr alluvial soils	Cl	F		283.41	12.79	26.32	1331.65	306.55	257.95	48.6	284.62	296.98
0487	Bursova 1983:3	Frankenia hirsuta		Frankeniaceae	Semi-shrub	P	Woody	Dicot	E	broad-leaf	C3	0.63	0.44	0.68	0.53	0.18	0.58		0.26	0.0317	19.8707	13.878	0.31	0.93	0.29	0.85	Deserts & Xeric Shrublands	Central Asian riparian woodlands	PA	81311	S	Kazakhstan	44.82	65.53	60.776	129	takyr alluvial soils	Cl	F		283.41	12.79	26.32	1331.65	306.55	257.95	48.6	284.62	296.98
0488	Bursova 1983:1	Halothamnus subaphyllus	Aellenia subaphylla	Amaranthaceae	Shrub	P	Woody	Dicot			C4	2.61	1.28	2.33	0.07	1.09	0.81		8.96	0.37445	6.9702	3.41834	1.35	1.12	0.42	0.35	Deserts & Xeric Shrublands	Central Asian riparian woodlands	PA	81311	S	Kazakhstan	44.82	65.53	60.776	129	takyr alluvial soils	Cl	F		283.41	12.79	26.32	1331.65	306.55	257.95	48.6	284.62	296.98
0489	Bursova 1983:2	Haloxylon aphyllum		Amaranthaceae	Tree	P	Woody	Dicot	E		C4	2.15	3.92	5.48	1	2.6	2.03		69.19	5.61002	0.383243	0.69875	1.28	0.39	1.21	0.37	Deserts & Xeric Shrublands	Central Asian riparian woodlands	PA	81311	S	Kazakhstan	44.82	65.53	60.776	129	takyr alluvial soils	Cl	F		283.41	12.79	26.32	1331.65	306.55	257.95	48.6	284.62	296.98
0490	Bursova 1983:3	Kochia prostrata		Amaranthaceae	Semi-shrub	P	Woody	Dicot			C4	0.47	0.49	0.49	0.25	0.13	0.82		0.24	0.04577	10.269	10.706	0.16	0.96	0.28	1.67	Deserts & Xeric Shrublands	Central Asian riparian woodlands	PA	81311	S	Kazakhstan	44.82	65.53	60.776	129	takyr alluvial soils	Cl	F		283.41	12.79	26.32	1331.65	306.55	257.95	48.6	284.62	296.98
0491	Bursova 1983:2	Krascheninnikovia ewersmanniana	Eurotia ewersmanniana	Amaranthaceae	Semi-shrub	P	Woody	Dicot	E		C3	2.06	0.85	1.48	0.7	0.97	2.22		3.12	2.50309	0.822983	0.33958	0.44	1.39	0.47	1.5	Deserts & Xeric Shrublands	Central Asian riparian woodlands	PA	81311	S	Kazakhstan	44.82	65.53	60.776	129	takyr alluvial soils	Cl	F		283.41	12.79	26.32	1331.65	306.55	257.95	48.6	284.62	296.98
0492	Bursova 1983:3	Petrosimonia brachiata		Amaranthaceae	Forb	A	Herbaceous	Dicot			C4	0.39	0.75	0.75	0.37	0.13	0.72		0.46	0.03529	11.0524	21.2547	0.18	0.52	0.33	0.96	Deserts & Xeric Shrublands	Central Asian riparian woodlands	PA	81311	S	Kazakhstan	44.82	65.53	60.776	129	takyr alluvial soils	Cl	F		283.41	12.79	26.32	1331.65	306.55	257.95	48.6	284.62	296.98
0493	Bursova 1983:1	Populus pruinosa		Salicaceae	Tree	P	Woody	Dicot	D	broad-leaf	C3	3.74	1.69	2.66	3.61	2.94	2.35		22.37	8.50123	0.439936	0.198795	1.25	1.41	0.79	0.88	Deserts & Xeric Shrublands	Central Asian riparian woodlands	PA	81311	S	Kazakhstan	44.82	65.53	60.776	129	takyr alluvial soils	Cl	F		283.41	12.79	26.32	1331.65	306.55	257.95	48.6	284.62	296.98
0494	Bursova 1983:1	Suaeda microphylla		Amaranthaceae	Semi-shrub	P	Woody	Dicot			C4	2.86	0.68	1.33	0.28	0.86	0.81		2.77	0.29544	9.68053	2.30166	1.06	2.15	0.3	0.61	Deserts & Xeric Shrublands	Central Asian riparian woodlands	PA	81311	S	Kazakhstan	44.82	65.53	60.776	129	takyr alluvial soils	Cl	F		283.41	12.79	26.32	1331.65	306.55	257.95	48.6	284.62	296.98
0495	Cable 1969	Bouteloua aristidoides		Poaceae	Grass	A	Herbaceous	Monocot			C4	0.3															Deserts & Xeric Shrublands	Chihuahuan desert	NA.	51303	G	Santa Rita Experimental Range, SE Arizona. USA	31.76	-110.85	0.798	3900	sandy loam	SaLo	C		289.86	16.34	47.37	668.81	306.85	272.35	34.5	297.68	292.5
0496	Cable 1969	Digitaria californica	Trichachne californica	Poaceae	Grass	P	Herbaceous	Monocot			C4	0.61															Deserts & Xeric Shrublands	Chihuahuan desert	NA.	51303	G	Santa Rita Experimental Range, SE Arizona. USA	31.76	-110.85	0.798	3900	sandy loam	SaLo	C		289.86	16.34	47.37	668.81	306.85	272.35	34.5	297.68	292.5
0497	Campion 1926:p. 128	Eucalyptus calophylla		Myrtaceae	Tree	P	Woody	Dicot	E	broad-leaf	C3	36.5				23									0.63		Mediterranean Forests, Woodlands & Scrub	Jarrah-Karri forest and shrublands	AA	11204	T	SW Australia	-34.27	115.12	112.894	41	limestone bedrock. karst	Ro	C		290.06	7.98	49.59	303.99	298.05	281.95	16.1	286.73	293.7
0498	Campion 1926:p. 128	Eucalyptus diversicolor		Myrtaceae	Tree	P	Woody	Dicot	E	broad-leaf	C3	18				30									1.67		Mediterranean Forests, Woodlands & Scrub	Jarrah-Karri forest and shrublands	AA	11204	T	SW Australia	-34.27	115.12	112.894	41	limestone bedrock. karst	Ro	C		290.06	7.98	49.59	303.99	298.05	281.95	16.1	286.73	293.7
0499	Canadell et al. 1996	Arbutus unedo		Ericaceae	Shrub	P	Woody	Dicot	E	broad-leaf	C3	3.5															Mediterranean Forests, Woodlands & Scrub	Northeastern Spain and Southern France Mediterranean forests	PA	81215		NE Spain	42.08	2.83	38.128	93	sandy loam on anorthosiste	SaLo	C		287.68	10.65	40.49	579.65	301.15	274.85	26.3	288.45	295.12
0500	Canadell et al. 1996	Erica arborea		Ericaceae	Shrub	P	Woody	Dicot	E	needle-leaf	C3	2															Mediterranean Forests, Woodlands & Scrub	Northeastern Spain and Southern France Mediterranean forests	PA	81215		NE Spain	42.08	2.83	38.128	93	sandy loam	SaLo	C		287.68	10.65	40.49	579.65	301.15	274.85	26.3	288.45	295.12
0501	Canadell et al. 1996	Quercus ilex		Fagaceae	Tree	P	Woody	Dicot	E	broad-leaf	C3	3.7															Mediterranean Forests, Woodlands & Scrub	Northeastern Spain and Southern France Mediterranean forests	PA	81215		NE Spain	42.08	2.83	38.128	93	sandstone	Ro	C		287.68	10.65	40.49	579.65	301.15	274.85	26.3	288.45	295.12
0502	Canadell et al. 1996	Stipagrostis amabilis		Poaceae	Grass	P	Herbaceous	Monocot			C4	5															Tropical & Subtropical Grasslands, Savannas & Shrublands	Northeastern Spain and Southern France Mediterranean forests	PA	81215	T	South Africa	42.08	2.83	38.128	93	sand	Sa	C		287.68	10.65	40.49	579.65	301.15	274.85	26.3	288.45	295.12
0503	Cannon 1911	Ambrosia deltoidea		Asteraceae	Semi-shrub	P	Woody	Dicot	D	broad-leaf	C3	1.8	1.4						7.39					0.64			Deserts & Xeric Shrublands	Sonoran desert	NA.	51310	S	Tumanock Hill Desert Laboratory Arizona, USA	32.22	-111	98.422	800	adobe clay	Cl	F		293.96	16.28	45.61	740.64	311.55	275.85	35.7	302.53	297.38
0504	Cannon 1911	Argythamnia humilis	Ditaxis humilis	Euphorbiaceae	Forb	P	Herbaceous	Dicot			C3	0.23															Deserts & Xeric Shrublands	Sonoran desert	NA.	51310	S	Tumanock Hill Desert Laboratory Arizona, USA	32.22	-111	98.422	800	Soquel series loam	Lo	M		293.96	16.28	45.61	740.64	311.55	275.85	35.7	302.53	297.38
0505	Cannon 1911	Astragalus nuttallianus		Fabaceae	Forb	A	Herbaceous	Dicot			C3	0.13															Deserts & Xeric Shrublands	Sonoran desert	NA.	51310	S	Tumanock Hill Desert Laboratory Arizona, USA	32.22	-111	98.422	800	Tumanoc Hill Soil Pleistocene (clay rich soil that inhibits deep infiltration of precipitation) and a Holocene (sandy, course texture that allows deep infiltration of precipitation).	SaCl	F		293.96	16.28	45.61	740.64	311.55	275.85	35.7	302.53	297.38
0506	Cannon 1911	Cereus giganteus	Carnegia gigantea	Cactaceae	Succulent	P	NA	Dicot			CAM	0.77	7.5						90.71					0.05			Deserts & Xeric Shrublands	Sonoran desert	NA.	51310	S	Tumanock Hill Desert Laboratory Arizona, USA	32.22	-111	98.422	800	sandy loam	SaLo	C		293.96	16.28	45.61	740.64	311.55	275.85	35.7	302.53	297.38
0507	Cannon 1911	Dichelostemma capitatum	Brodiaea capitata; family: Liliaceae	Asparagaceae	Forb	P	Herbaceous	Monocot			C3	0.1															Deserts & Xeric Shrublands	Sonoran desert	NA.	51310	S	Tumanock Hill Desert Laboratory Arizona, USA	32.22	-111	98.422	800	abode clay	Cl	F		293.96	16.28	45.61	740.64	311.55	275.85	35.7	302.53	297.38
0508	Cannon 1911	Encelia farinosa		Asteraceae	Semi-shrub	P	Woody	Dicot	D	broad-leaf	C3	0.55	1.5						2.59					0.18			Deserts & Xeric Shrublands	Sonoran desert	NA.	51310	S	Tumanock Hill Desert Laboratory Arizona, USA	32.22	-111	98.422	874	adobe clay over caliche	Cl	F		293.96	16.28	45.61	740.64	311.55	275.85	35.7	302.53	297.38
0509	Cannon 1911	Ferocactus wislizeni	Echinocactus wislizeni	Cactaceae	Succulent	P	NA	Dicot			CAM	0.25	3.5						6.41					0.04			Deserts & Xeric Shrublands	Sonoran desert	NA.	51310	S	Tumanock Hill Desert Laboratory Arizona, USA	32.22	-111	98.422	800	adobe clay over caliche	Cl	F		293.96	16.28	45.61	740.64	311.55	275.85	35.7	302.53	297.38
0510	Cannon 1911	Fouquieria splendens		Fouquieriaceae	Shrub	P	Woody	Dicot	D	broad-leaf	C3	0.375	1.75						2.41					0.11			Deserts & Xeric Shrublands	Sonoran desert	NA.	51310	S	Tumanock Hill Desert Laboratory Arizona, USA	32.22	-111	98.422	800	adobe clay over caliche	Cl	F		293.96	16.28	45.61	740.64	311.55	275.85	35.7	302.53	297.38
0511	Cannon 1911	Kallstroemia grandiflora		Zygophyllaceae	Forb	A	Herbaceous	Dicot			C4	0.22	0.15						0.01					0.73			Deserts & Xeric Shrublands	Sonoran desert	NA.	51310	S	Tumanock Hill Desert Laboratory Arizona, USA	32.22	-111	98.422	800	Tumanoc Hill Soil Pleistocene (clay rich soil that inhibits deep infiltration of precipitation) and a Holocene (sandy, course texture that allows deep infiltration of precipitation).	SaCl	F		293.96	16.28	45.61	740.64	311.55	275.85	35.7	302.53	297.38
0512	Cannon 1911	Larrea tridentata		Zygophyllaceae	Shrub	P	Woody	Dicot	E	broad-leaf	C3	1.7	4						56.97					0.21			Deserts & Xeric Shrublands	Sonoran desert	NA.	51310	S	Tumanock Hill Desert Laboratory Arizona, USA	32.22	-111	98.422	800	sandy loam	SaLo	C		293.96	16.28	45.61	740.64	311.55	275.85	35.7	302.53	297.38
0513	Cannon 1911	Opuntia fulgida		Cactaceae	Succulent	P	NA	Dicot			CAM	0.35	3						6.6					0.06			Deserts & Xeric Shrublands	Sonoran desert	NA.	51310	S	Tumanock Hill Desert Laboratory Arizona, USA	32.22	-111	98.422	800	sandy clay	Cl	F		293.96	16.28	45.61	740.64	311.55	275.85	35.7	302.53	297.38
0514	Cannon 1911	Opuntia leptocaulis		Cactaceae	Succulent	P	NA	Dicot			CAM	0.15	2.8						2.46					0.03			Deserts & Xeric Shrublands	Sonoran desert	NA.	51310	S	Tumanock Hill Desert Laboratory Arizona, USA	32.22	-111	98.422	800	adobe clay over caliche	Cl	F		293.96	16.28	45.61	740.64	311.55	275.85	35.7	302.53	297.38
0515	Cannon 1911	Psilostrophe cooperi		Asteraceae	Semi-shrub	P	Woody	Dicot	D	broad-leaf	C3	1.44	0.9						2.44					0.8			Deserts & Xeric Shrublands	Sonoran desert	NA.	51310	S	Tumanock Hill Desert Laboratory Arizona, USA	32.22	-111	98.422	800	sandy loam	SaLo	C		293.96	16.28	45.61	740.64	311.55	275.85	35.7	302.53	297.38
0516	Cannon 1911	Tidestromia lanuginosa		Amaranthaceae	Forb	A	Herbaceous	Dicot			C4	0.23															Deserts & Xeric Shrublands	Sonoran desert	NA.	51310	S	Tumanock Hill Desert Laboratory Arizona, USA	32.22	-111	98.422	800	"Tumanoc Hill Soil Pleistocene (clay rich soil that inhibits deep infiltration of precipitation) and a Holocene (sandy, course texture that allows deep infiltration of precipitation)."	SaCl	F		293.96	16.28	45.61	740.64	311.55	275.85	35.7	302.53	297.38
0517	Cannon 1911	Trianthema portulacastrum		Aizoaceae	Forb	A	Herbaceous	Dicot			C4	0.16	0.17						0.01					0.47			Deserts & Xeric Shrublands	Sonoran desert	NA.	51310	S	Tumanock Hill Desert Laboratory Arizona, USA	32.22	-111	98.422	800	Soquel series loam	Lo	M		293.96	16.28	45.61	740.64	311.55	275.85	35.7	302.53	297.38
0518	Cannon 1911	Ziziphus parryi		Rhamnaceae	Shrub	P	Woody	Dicot	D	broad-leaf	C3	1.36															Deserts & Xeric Shrublands	Sonoran desert	NA.	51310	S	Tumanock Hill Desert Laboratory Arizona, USA	32.22	-111	98.422	800	adobe clay	Cl	F		293.96	16.28	45.61	740.64	311.55	275.85	35.7	302.53	297.38
0519	Cannon 1911	Prosopis velutina		Fabaceae	Tree	P	Woody	Dicot	D	broad-leaf	C3	8	7.5						942.48					0.53			Deserts & Xeric Shrublands	Sonoran desert	NA.	51310	S	Tumanock Hill Desert Laboratory Arizona, USA	32.22	-111	98.422	733	sand. adobe	Sa	C		293.96	16.28	45.61	740.64	311.55	275.85	35.7	302.53	297.38
0520	Cannon 1913:p. 324	Ambrosia dumosa		Asteraceae	Semi-shrub	P	Woody	Dicot	D	broad-leaf	C3	0.5	1.6		0.36				2.68					0.16			Deserts & Xeric Shrublands	Sonoran desert	NA.	51310	S	Arizona. USA	32.24	-111.02	98.422	800	soil with hardpan at 0.5 m	Sa	C		293.83	16.29	45.76	739.21	311.35	275.75	35.6	302.37	297.25
0521	Cannon 1913:p. 336	Fouquieria splendens		Fouquieriaceae	Shrub	P	Woody	Dicot	D	broad-leaf	C3	0.375				1.75									4.67		Deserts & Xeric Shrublands	Sonoran desert	NA.	51310	S	Arizona. USA	32.24	-111.02	98.422	800	Adoble sandy with some fine	SaClLo	M		293.83	16.29	45.76	739.21	311.35	275.75	35.6	302.37	297.25
0522	Cannon 1913:p. 328	Opuntia arbuscula		Cactaceae	Succulent	P	NA	Dicot			CAM	0.25	3		0.02				4.71					0.04			Deserts & Xeric Shrublands	Sonoran desert	NA.	51310	S	Arizona. USA	32.24	-111.02	98.422	800	Adoble sandy with some fine	SaClLo	M		293.83	16.29	45.76	739.21	311.35	275.75	35.6	302.37	297.25
0523	Cannon 1913:p. 332	Opuntia engelmannii	Opuntia discata	Cactaceae	Succulent	P	NA	Dicot			CAM	0.25	1.5		0.1				1.18					0.08			Deserts & Xeric Shrublands	Sonoran desert	NA.	51310	S	Arizona. USA	32.24	-111.02	98.422	800	Adoble sandy with some fine	SaClLo	M		293.83	16.29	45.76	739.21	311.35	275.75	35.6	302.37	297.25
0524	Cannon 1913:p. 330	Opuntia versicolor		Cactaceae	Succulent	P	NA	Dicot			CAM	0.3	2		0.05				2.51					0.08			Deserts & Xeric Shrublands	Sonoran desert	NA.	51310	S	Arizona. USA	32.24	-111.02	98.422	800	Adoble sandy with some fine	SaClLo	M		293.83	16.29	45.76	739.21	311.35	275.75	35.6	302.37	297.25
0525	Cannon 1913:p. 331	Opuntia x vivipara		Cactaceae	Succulent	P	NA	Dicot			CAM	0.25															Deserts & Xeric Shrublands	Sonoran desert	NA.	51310	S	Arizona. USA	32.24	-111.02	98.422	800	Adoble sandy with some fine	SaClLo	M		293.83	16.29	45.76	739.21	311.35	275.75	35.6	302.37	297.25
0526	Cannon 1913:p. 325	Ambrosia dumosa		Asteraceae	Semi-shrub	P	Woody	Dicot	D	broad-leaf	C3	1.8	1.4		0.78				7.39					0.64			Deserts & Xeric Shrublands	Sonoran desert	NA.	51310	S	Arizona. USA	32.24	-111.02	98.422	800	floodplain soil	Sa	C		293.83	16.29	45.76	739.21	311.35	275.75	35.6	302.37	297.25
0527	Cannon 1914:p. 233	Quercus douglasii		Fagaceae	Tree	P	Woody	Dicot	D	broad-leaf	C3	3.66															Temperate Conifer Forests	California interior chaparral and woodlands	NA.	51202	T	California. USA	38.8	-122.66	54.857	636	loam high soil moisture	Lo	M		286.6	13.89	48.4	569.48	300.95	272.25	28.7	280.27	293.6
0528	Cannon 1914	Quercus agrifolia		Fagaceae	Tree	P	Woody	Dicot	E	broad-leaf	C3	10.7															Mediterranean Forests, Woodlands & Scrub	California interior chaparral and woodlands	NA.	51202	T	California. USA	35.3	-120.7	54.857	308	loam high soil moisture	Lo	M		287.96	13.74	63.62	295.27	298.85	277.25	21.6	284.95	291.18
0529	Cannon 1921	Geranium solanderi	Geranium pilosum	Geraniaceae	Forb	A	Herbaceous	Dicot			C3	0.13															Deserts & Xeric Shrublands	Tirari-Sturt stony desert	AA	11309	S	Copley. S Australia	-30.49	138.41	3.449	230	sandy	Sa	C		293	13.48	43.89	627.21	307.35	276.65	30.7	300.6	288.82
0530	Cannon 1921	Sclerostegia tenuis	Salicornia tenuis	Amaranthaceae	Semi-shrub	P	Woody	Dicot			CAM	0.15															Deserts & Xeric Shrublands	Tirari-Sturt stony desert	AA	11309	S	Copley. S Australia	-30.49	138.41	3.449	230	sandy	Sa	C		293	13.48	43.89	627.21	307.35	276.65	30.7	300.6	288.82
0531	Cannon 1921	Zygophyllum crenatum		Zygophyllaceae	Forb	A	Herbaceous	Dicot			C3	0.14	0.4						0.05					0.18			Deserts & Xeric Shrublands	Tirari-Sturt stony desert	AA	11309	S	Copley. S Australia	-30.49	138.41	3.449	230	sandy	Sa	C		293	13.48	43.89	627.21	307.35	276.65	30.7	300.6	288.82
0532	Cannon 1924	Crassula lycopodioides		Crassulaceae	Succulent	P	NA	Dicot			CAM	0.1															Deserts & Xeric Shrublands	Nama Karoo	AT	31314	S	Karoo. South Africa	-32	22	354.588	1400	sandy	Sa	C		287.1	14.91	50.54	521.65	300.75	271.25	29.5	292.9	280.45
0533	Cannon 1924	Galenia africana		Aizoaceae	Semi-shrub	P	Woody	Dicot	E	broad-leaf	C3	3	1						6.28					1.5			Deserts & Xeric Shrublands	Nama Karoo	AT	31314	S	Karoo. South Africa	-32	22	354.588	1400	sandy	Sa	C		287.1	14.91	50.54	521.65	300.75	271.25	29.5	292.9	280.45
0534	Cannon 1924	Salsola aphylla		Amaranthaceae	Shrub	P	Woody	Dicot			C4	0.45	0.26						0.06					0.87			Deserts & Xeric Shrublands	Nama Karoo	AT	31314	S	Karoo. South Africa	-32	22	354.588	1400	sandy	Sa	C		287.1	14.91	50.54	521.65	300.75	271.25	29.5	292.9	280.45
0535	Cannon 1924	Tylecodon wallichii	Cotyledon wallichi	Crassulaceae	Succulent	P	NA	Dicot			CAM	0.15	0.82						0.21					0.09			Deserts & Xeric Shrublands	Nama Karoo	AT	31314	S	Karoo. South Africa	-32	22	354.588	1400	sandy	Sa	C		287.1	14.91	50.54	521.65	300.75	271.25	29.5	292.9	280.45
0536	Cannon 1960:p. 32	Juniperus monosperma		Cupressaceae	Tree	P	Woody	Gymnosperm	E	needle-leaf	C3	61															Temperate Conifer Forests	Colorado Plateau shrublands	NA.	51304	T	NW New Mexico. USA	35.17	-107.9	51.363	6000	clays and loess (avgd based on location & ref)	SaCl	F		283.18	18.79	45.17	825.68	303.45	261.85	41.6	292.75	282.42
0537	Carbon et al. 1980:2	Eucalyptus marginata		Myrtaceae	Tree	P	Woody	Dicot	E	broad-leaf	C3	18.75															Mediterranean Forests, Woodlands & Scrub	Southwest Australia woodlands	AA	11210	T	S Western Australia	-32.27	116.38	20.614	387	sand to sandy loam over clay	SaLo	C		288.96	11.93	48.91	477.82	300.65	276.25	24.4	283.48	294.78
0538	Clark et al. 1998	Tripsacum dactyloides		Poaceae	Grass	P	Herbaceous	Monocot			C4	1.8															Temperate Grasslands, Savannas & Shrublands	Central forest-grasslands transition	NA.	50804	G	central Missouri. USA	39.03	-91.72	22.883	242	silt loam. claypan at 0.1 to 0.3 m	SiLo	M		285.15	11.52	29.16	994.1	303.75	264.25	39.5	290.53	272.27
0539	Cody 1986	Acamptopappus sphaerocephalus		Asteraceae	Semi-shrub	P	Woody	Dicot	D	broad-leaf	C3	0.98	0.36			0.47	0.47		0.27	0.05436	18.0274	6.62232	1	1.36	0.48	0.65	Deserts & Xeric Shrublands	Mojave desert	NA.	51308	S	Mojave Desert. California. USA	35.01	-115.47	198.672	1243	decomposed granite	Ro	C		290.12	13.2	38.6	787.08	306.85	272.65	34.2	281.92	292.23
0540	Cody 1986	Echinocereus engelmannii		Cactaceae	Succulent	P	NA	Dicot			CAM	0.16	1.3			0.25	0.31		0.57	0.01258	12.7191	103.343	0.81	0.06	1.56	0.12	Deserts & Xeric Shrublands	Mojave desert	NA.	51308	S	Mojave Desert. California. USA	35.01	-115.47	198.672	1243	decomposed granite	Sa	C		290.12	13.2	38.6	787.08	306.85	272.65	34.2	281.92	292.23
0541	Cody 1986	Ericameria cooperi	Haplopappus cooperi	Asteraceae	Semi-shrub	P	Woody	Dicot	E	broad-leaf	C3	1.03	0.53			0.54	0.54		0.61	0.08245	12.4927	6.4283	1	0.97	0.52	0.51	Deserts & Xeric Shrublands	Mojave desert	NA.	51308	S	Mojave Desert. California. USA	35.01	-115.47	198.672	1243	decomposed granite	Sa	C		290.12	13.2	38.6	787.08	306.85	272.65	34.2	281.92	292.23
0542	Cody 1986	Ericameria cooperi	Haplopappus cooperi	Asteraceae	Semi-shrub	P	Woody	Dicot	E	broad-leaf	C3	1.35	0.11			0.19	0.14		0.03	0.00195	692.35	56.4137	1.36	6.14	0.14	0.64	Deserts & Xeric Shrublands	Mojave desert	NA.	51308	S	Mojave Desert. California. USA	35.01	-115.47	198.672	1243	decomposed granite	Sa	C		290.12	13.2	38.6	787.08	306.85	272.65	34.2	281.92	292.23
0543	Cody 1986	Eriogonum fasciculatum		Polygonaceae	Semi-shrub	P	Woody	Dicot	D	broad-leaf	C3	1.05	0.89			0.25	0.33		1.74	0.01425	73.6585	62.4343	0.76	0.59	0.24	0.19	Deserts & Xeric Shrublands	Mojave desert	NA.	51308	S	Mojave Desert. California. USA	35.01	-115.47	198.672	1243	decomposed granite	Sa	C		290.12	13.2	38.6	787.08	306.85	272.65	34.2	281.92	292.23
0544	Cody 1986	Gutierrezia microcephala		Asteraceae	Semi-shrub	P	Woody	Dicot	E		C3	0.62	0.16			0.22	0.2		0.03	0.00461	134.558	34.7247	1.1	1.94	0.35	0.63	Deserts & Xeric Shrublands	Mojave desert	NA.	51308	S	Mojave Desert. California. USA	35.01	-115.47	198.672	1243	decomposed granite	Sa	C		290.12	13.2	38.6	787.08	306.85	272.65	34.2	281.92	292.23
0545	Cody 1986	Hymenoclea salsola		Asteraceae	Semi-shrub	P	Woody	Dicot	E		C3	1.95	0.98			0.55	0.71		3.92	0.14517	13.4325	6.75069	0.77	0.99	0.28	0.36	Deserts & Xeric Shrublands	Mojave desert	NA.	51308	S	Mojave Desert. California. USA	35.01	-115.47	198.672	1243	decomposed granite	Sa	C		290.12	13.2	38.6	787.08	306.85	272.65	34.2	281.92	292.23
0546	Cody 1986	Menodora spinescens		Oleaceae	Semi-shrub	P	Woody	Dicot	D	broad-leaf	C3	1.25	0.67			0.26	0.75		1.18	0.07658	16.3236	8.74944	0.35	0.93	0.21	0.56	Deserts & Xeric Shrublands	Mojave desert	NA.	51308	S	Mojave Desert. California. USA	35.01	-115.47	198.672	1243	decomposed granite	Sa	C		290.12	13.2	38.6	787.08	306.85	272.65	34.2	281.92	292.23
0547	Cody 1986	Opuntia ramosissima		Cactaceae	Succulent	P	NA	Dicot			CAM	1.3	0.9			0.68	0.74		2.21	0.19497	6.66764	4.61606	0.92	0.72	0.52	0.41	Deserts & Xeric Shrublands	Mojave desert	NA.	51308	S	Mojave Desert. California. USA	35.01	-115.47	198.672	1243	decomposed granite	Sa	C		290.12	13.2	38.6	787.08	306.85	272.65	34.2	281.92	292.23
0548	Cody 1986	Pleuraphis rigida	Hilaria rigida	Poaceae	Grass	P	Herbaceous	Monocot			C4	0.36	0.25			0.3	0.28		0.05	0.01232	29.2325	20.3004	1.07	0.72	0.83	0.56	Deserts & Xeric Shrublands	Mojave desert	NA.	51308	S	Mojave Desert. California. USA	35.01	-115.47	198.672	1243	decomposed granite	Sa	C		290.12	13.2	38.6	787.08	306.85	272.65	34.2	281.92	292.23
0549	Cody 1986	Salazaria mexicana		Lamiaceae	Semi-shrub	P	Woody	Dicot			C3	0.9	0.56			0.53	0.36		0.59	0.03596	25.0244	15.5707	1.47	0.8	0.59	0.32	Deserts & Xeric Shrublands	Mojave desert	NA.	51308	S	Mojave Desert. California. USA	35.01	-115.47	198.672	1243	decomposed granite	Sa	C		290.12	13.2	38.6	787.08	306.85	272.65	34.2	281.92	292.23
0550	Cody 1986	Salvia dorrii		Lamiaceae	Semi-shrub	P	Woody	Dicot			C3	1.08	0.95			0.57	0.56		2.04	0.09359	11.5392	10.1502	1.02	0.57	0.53	0.29	Deserts & Xeric Shrublands	Mojave desert	NA.	51308	S	Mojave Desert. California. USA	35.01	-115.47	198.672	1243	decomposed granite	Sa	C		290.12	13.2	38.6	787.08	306.85	272.65	34.2	281.92	292.23
0551	Cody 1986	Senna armata	Cassia armata	Fabaceae	Semi-shrub	P	Woody	Dicot			C3	1.75	0.17			0.42	0.55		0.11	0.06652	26.3066	2.5555	0.76	5.15	0.24	1.62	Deserts & Xeric Shrublands	Mojave desert	NA.	51308	S	Mojave Desert. California. USA	35.01	-115.47	198.672	1243	decomposed granite	Sa	C		290.12	13.2	38.6	787.08	306.85	272.65	34.2	281.92	292.23
0552	Cody 1986	Thamnosma montana		Rutaceae	Semi-shrub	P	Woody	Dicot	D	broad-leaf	C3	1.26	0.36			0.27	0.45		0.34	0.02863	44.0132	12.5752	0.6	1.75	0.21	0.63	Deserts & Xeric Shrublands	Mojave desert	NA.	51308	S	Mojave Desert. California. USA	35.01	-115.47	198.672	1243	decomposed granite	Sa	C		290.12	13.2	38.6	787.08	306.85	272.65	34.2	281.92	292.23
0553	Cody 1986	Yucca schidigera	family: Agavaceae	Asparagaceae	Shrub	P	Woody	Monocot	E	broad-leaf	CAM	0.55	1.6			0.89	0.9		2.95	0.37746	1.4571	4.23883	0.99	0.17	1.62	0.28	Deserts & Xeric Shrublands	Mojave desert	NA.	51308	S	Mojave Desert. California. USA	35.01	-115.47	198.672	1243	decomposed granite	Sa	C		290.12	13.2	38.6	787.08	306.85	272.65	34.2	281.92	292.23
0554	Coetzee et al. 1946	Alloteropsis semialata		Poaceae	Grass	P	Herbaceous	Monocot			C4	0.91															Deserts & Xeric Shrublands	Highveld grasslands	AT	31009	G	Frankenwald Botanical Research Station, University of Witwatersrand, South Africa	-26.07	28.12	214.595	1500	sandy loam over decomposed granite	SaLo	C		289.58	14.22	53.25	394.86	302.05	275.35	26.7	293.28	284.15
0555	Coetzee et al. 1946	Aristida congesta		Poaceae	Grass	P	Herbaceous	Monocot			C4	0.61															Deserts & Xeric Shrublands	Highveld grasslands	AT	31009	G	Frankenwald Botanical Research Station, University of Witwatersrand, South Africa	-26.07	28.12	214.595	1500	sandy loam over decomposed granite	SaLo	C		289.58	14.22	53.25	394.86	302.05	275.35	26.7	293.28	284.15
0556	Coetzee et al. 1946:p. 118	Cynodon dactylon	Cynodon dactylon (L.) Pers.	Poaceae	Grass	P	Herbaceous	Monocot			C4	1.52															Deserts & Xeric Shrublands	Highveld grasslands	AT	31009	G	Frankenwald Botanical Research Station, University of Witwatersrand, South Africa	-26.07	28.12	214.595	1500	sandy loam over decomposed granite	SaLo	C		289.58	14.22	53.25	394.86	302.05	275.35	26.7	293.28	284.15
0557	Coetzee et al. 1946	Digitaria eriantha	Digitaria pentzii	Poaceae	Grass	P	Herbaceous	Monocot			C4	1.22	0.61						0.95					1			Deserts & Xeric Shrublands	Highveld grasslands	AT	31009	G	Frankenwald Botanical Research Station, University of Witwatersrand, South Africa	-26.07	28.12	214.595	1500	sandy loam over decomposed granite	SaLo	C		289.58	14.22	53.25	394.86	302.05	275.35	26.7	293.28	284.15
0558	Coetzee et al. 1946:p. 117	Digitaria tricholaenoides		Poaceae	Grass	P	Herbaceous	Monocot			C4	0.92	0.17						0.06					2.71			Deserts & Xeric Shrublands	Highveld grasslands	AT	31009	G	Frankenwald Botanical Research Station, University of Witwatersrand, South Africa	-26.07	28.12	214.595	1500	sandy loam over decomposed granite	SaLo	C		289.58	14.22	53.25	394.86	302.05	275.35	26.7	293.28	284.15
0559	Coetzee et al. 1946:p. 117	Elionurus muticus	Elionurus argenteus	Poaceae	Grass	P	Herbaceous	Monocot			C4	0.76	0.28						0.12					1.36			Deserts & Xeric Shrublands	Highveld grasslands	AT	31009	G	Frankenwald Botanical Research Station, University of Witwatersrand, South Africa	-26.07	28.12	214.595	1500	sandy loam over decomposed granite	SaLo	C		289.58	14.22	53.25	394.86	302.05	275.35	26.7	293.28	284.15
0560	Coetzee et al. 1946:p. 118	Eragrostis calchantha		Poaceae	Grass	P	Herbaceous	Monocot			C4	0.36															Deserts & Xeric Shrublands	Highveld grasslands	AT	31009	G	Frankenwald Botanical Research Station, University of Witwatersrand, South Africa	-26.07	28.12	214.595	1500	sandy loam over decomposed granite	SaLo	C		289.58	14.22	53.25	394.86	302.05	275.35	26.7	293.28	284.15
0561	Coetzee et al. 1946:p. 118	Eragrostis nebulosa		Poaceae	Grass	P	Herbaceous	Monocot			C4	1.24															Deserts & Xeric Shrublands	Highveld grasslands	AT	31009	G	Frankenwald Botanical Research Station, University of Witwatersrand, South Africa	-26.07	28.12	214.595	1500	sandy loam over decomposed granite	SaLo	C		289.58	14.22	53.25	394.86	302.05	275.35	26.7	293.28	284.15
0562	Coetzee et al. 1946:p. 117	Heteropogon contortus		Poaceae	Grass	P	Herbaceous	Monocot			C4	0.8	0.2						0.07					2			Deserts & Xeric Shrublands	Highveld grasslands	AT	31009	G	Frankenwald Botanical Research Station, University of Witwatersrand, South Africa	-26.07	28.12	214.595	1500	sandy loam over decomposed granite	SaLo	C		289.58	14.22	53.25	394.86	302.05	275.35	26.7	293.28	284.15
0563	Coetzee et al. 1946	Hyparrhenia hirta		Poaceae	Grass	P	Herbaceous	Monocot			C4	1.52	0.46						0.67					1.65			Deserts & Xeric Shrublands	Highveld grasslands	AT	31009	G	Frankenwald Botanical Research Station, University of Witwatersrand, South Africa	-26.07	28.12	214.595	1500	sandy loam over decomposed granite	SaLo	C		289.58	14.22	53.25	394.86	302.05	275.35	26.7	293.28	284.15
0564	Coetzee et al. 1946:p. 117	Kohautia amatymbica	Oldenlandia amatymbica	Rubiaceae	Forb	P	Herbaceous	Dicot			C3	0.73	0.05						0					7.3			Deserts & Xeric Shrublands	Highveld grasslands	AT	31009	G	Frankenwald Botanical Research Station, University of Witwatersrand, South Africa	-26.07	28.12	214.595	1500	sandy loam over decomposed granite	SaLo	C		289.58	14.22	53.25	394.86	302.05	275.35	26.7	293.28	284.15
0565	Coetzee et al. 1946:p. 117	Monocymbium ceresiiforme		Poaceae	Grass	P	Herbaceous	Monocot			C4	0.61	0.23						0.07					1.33			Deserts & Xeric Shrublands	Highveld grasslands	AT	31009	G	Frankenwald Botanical Research Station, University of Witwatersrand, South Africa	-26.07	28.12	214.595	1500	sandy loam over decomposed granite	SaLo	C		289.58	14.22	53.25	394.86	302.05	275.35	26.7	293.28	284.15
0566	Coetzee et al. 1946	Paspalum dilatatum		Poaceae	Grass	P	Herbaceous	Monocot			C4	1.07															Deserts & Xeric Shrublands	Highveld grasslands	AT	31009	G	Frankenwald Botanical Research Station, University of Witwatersrand, South Africa	-26.07	28.12	214.595	1500	sandy loam over decomposed granite	SaLo	C		289.58	14.22	53.25	394.86	302.05	275.35	26.7	293.28	284.15
0567	Coetzee et al. 1946	Setaria flabellata		Poaceae	Grass	P	Herbaceous	Monocot			C4	1.68															Deserts & Xeric Shrublands	Highveld grasslands	AT	31009	G	Frankenwald Botanical Research Station, University of Witwatersrand, South Africa	-26.07	28.12	214.595	1500	sandy loam over decomposed granite	SaLo	C		289.58	14.22	53.25	394.86	302.05	275.35	26.7	293.28	284.15
0568	Coetzee et al. 1946:p. 117	Trachypogon spicatus	Trachypogon plumosus	Poaceae	Grass	P	Herbaceous	Monocot			C4	0.9	0.32						0.19					1.41			Deserts & Xeric Shrublands	Highveld grasslands	AT	31009	G	Frankenwald Botanical Research Station, University of Witwatersrand, South Africa	-26.07	28.12	214.595	1500	sandy loam over decomposed granite	SaLo	C		289.58	14.22	53.25	394.86	302.05	275.35	26.7	293.28	284.15
0569	Coetzee et al. 1946:p. 117	Tristachya hispida		Poaceae	Grass	P	Herbaceous	Monocot			C4	0.78	0.41						0.27					0.95			Deserts & Xeric Shrublands	Highveld grasslands	AT	31009	G	Frankenwald Botanical Research Station, University of Witwatersrand, South Africa	-26.07	28.12	214.595	1500	sandy loam over decomposed granite	SaLo	C		289.58	14.22	53.25	394.86	302.05	275.35	26.7	293.28	284.15
0570	Coetzee et al. 1946:p. 118	Eragrostis chloromelas		Poaceae	Grass	P	Herbaceous	Monocot			C4	1.25	0.21						0.12					2.98			Deserts & Xeric Shrublands	Highveld grasslands	AT	31009	G	Frankenwald Botanical Research Station, University of Witwatersrand, South Africa	-26.07	28.12	214.595	1500	sandy loam over decomposed granite	SaLo	C		289.58	14.22	53.25	394.86	302.05	275.35	26.7	293.28	284.15
0571	Cole & Holch 1941:Table II	Amaranthus retroflexus		Amaranthaceae	Forb	A	Herbaceous	Dicot			C4	1.22	1.52			1.47	1.07		5.9	0.88122	1.38445	1.72488	1.37	0.4	1.2	0.35	Temperate Grasslands, Savannas & Shrublands	Central tall grasslands	NA.	50805	G	Peru. Nebraska. USA	40.47	-95.73	0.66	319	fine silt loam	SiLo	M		284.09	11.91	28.56	1076.71	303.65	261.95	41.7	294.77	270.2
0572	Cole & Holch 1941:Table II	Ambrosia artemisiifolia		Asteraceae	Forb	A	Herbaceous	Dicot			C3	1.22	0.69			0.91	0.71		1.22	0.24019	5.07929	2.87271	1.28	0.88	0.75	0.51	Temperate Grasslands, Savannas & Shrublands	Central tall grasslands	NA.	50805	G	Peru. Nebraska. USA	40.47	-95.73	0.66	319	fine silt loam	SiLo	M		284.09	11.91	28.56	1076.71	303.65	261.95	41.7	294.77	270.2
0573	Cole & Holch 1941:Table II	Chenopodium album		Amaranthaceae	Forb	A	Herbaceous	Dicot			C3	1.19	0.46			1.12	1.04		0.53	0.63428	1.87613	0.725228	1.08	1.29	0.94	1.13	Temperate Grasslands, Savannas & Shrublands	Central tall grasslands	NA.	50805	G	Peru. Nebraska. USA	40.47	-95.73	0.66	319	fine silt loam	SiLo	M		284.09	11.91	28.56	1076.71	303.65	261.95	41.7	294.77	270.2
0574	Cole & Holch 1941:Table II	Medicago lupulina		Fabaceae	Forb	A	Herbaceous	Dicot			C3	0.48	0.3			0.41	0.1		0.09	0.00215	223.593	139.746	4.1	0.8	0.85	0.17	Temperate Grasslands, Savannas & Shrublands	Central tall grasslands	NA.	50805	G	Peru. Nebraska. USA	40.47	-95.73	0.66	319	fine silt loam	SiLo	M		284.09	11.91	28.56	1076.71	303.65	261.95	41.7	294.77	270.2
0575	Cole & Holch 1941:Table II	Physalis virginiana		Solanaceae	Forb	P	Herbaceous	Dicot			C3	0.76	0.28			0.33	0.25		0.12	0.0108	70.3754	25.9278	1.32	1.36	0.43	0.45	Temperate Grasslands, Savannas & Shrublands	Central tall grasslands	NA.	50805	G	Peru. Nebraska. USA	40.47	-95.73	0.66	319	fine silt loam	SiLo	M		284.09	11.91	28.56	1076.71	303.65	261.95	41.7	294.77	270.2
0576	Cole & Holch 1941:Table II	Plantago major		Plantaginaceae	Forb	P	Herbaceous	Dicot			C3	0.33	0.17			0.43	0.64		0.02	0.09222	3.57838	1.84341	0.67	0.97	1.3	1.88	Temperate Grasslands, Savannas & Shrublands	Central tall grasslands	NA.	50805	G	Peru. Nebraska. USA	40.47	-95.73	0.66	319	fine silt loam	SiLo	M		284.09	11.91	28.56	1076.71	303.65	261.95	41.7	294.77	270.2
0577	Cole & Holch 1941:Table II	Solanum rostratum		Solanaceae	Forb	A	Herbaceous	Dicot			C3	1.52	0.3			0.51	0.36		0.29	0.03461	43.9208	8.66857	1.42	2.53	0.34	0.6	Temperate Grasslands, Savannas & Shrublands	Central tall grasslands	NA.	50805	G	Peru. Nebraska. USA	40.47	-95.73	0.66	319	fine silt loam	SiLo	M		284.09	11.91	28.56	1076.71	303.65	261.95	41.7	294.77	270.2
0578	Cole & Holch 1941:Table II	Sonchus asper		Asteraceae	Forb	P	Herbaceous	Dicot			C3	0.69	0.61			1.22	0.61		0.54	0.23769	2.90289	2.56633	2	0.57	1.77	0.5	Temperate Grasslands, Savannas & Shrublands	Central tall grasslands	NA.	50805	G	Peru. Nebraska. USA	40.47	-95.73	0.66	319	fine silt loam	SiLo	M		284.09	11.91	28.56	1076.71	303.65	261.95	41.7	294.77	270.2
0579	Cole & Holch 1941:Table II	Verbena urticifolia		Verbenaceae	Forb	P	Herbaceous	Dicot			C3	0.66	0.47			0.94	0.48		0.31	0.1134	5.82016	4.14466	1.96	0.7	1.42	0.51	Temperate Grasslands, Savannas & Shrublands	Central tall grasslands	NA.	50805	G	Peru. Nebraska. USA	40.47	-95.73	0.66	319	fine silt loam	SiLo	M		284.09	11.91	28.56	1076.71	303.65	261.95	41.7	294.77	270.2
0580	Cottle 1931	Bouteloua gracilis		Poaceae	Grass	P	Herbaceous	Monocot			C4	0.76	0.2						0.06					1.9			Deserts & Xeric Shrublands	Chihuahuan desert	NA.	51303	G	Big Bend Region. Texas. USA	30	-104	0	5500	sandy clay loam	SaClLo	M		290.5	18	49.72	685.07	308.25	272.05	36.2	297.58	283.65
0581	Cottle 1931	Bouteloua gracilis		Poaceae	Grass	P	Herbaceous	Monocot			C4	0.91															Deserts & Xeric Shrublands	Chihuahuan desert	NA.	51303	G	Big Bend Region. Texas. USA	30	-104	0	5500	gravely sandy loam	SaLo	C		290.5	18	49.72	685.07	308.25	272.05	36.2	297.58	283.65
0582	Cottle 1931	Bouteloua hirsuta		Poaceae	Grass	P	Herbaceous	Monocot			C4	0.76	1.07						1.82					0.36			Deserts & Xeric Shrublands	Chihuahuan desert	NA.	51303	G	Big Bend Region. Texas. USA	30	-104	0	5500	gravely sandy loam	SaLo	C		290.5	18	49.72	685.07	308.25	272.05	36.2	297.58	283.65
0583	Cottle 1931	Echinocactus horizonthalonius		Cactaceae	Succulent	P	NA	Dicot			CAM	0.3	1.52						1.45					0.1			Deserts & Xeric Shrublands	Chihuahuan desert	NA.	51303	G	Big Bend Region. Texas. USA	30	-104	0	5500	loam	Lo	M		290.5	18	49.72	685.07	308.25	272.05	36.2	297.58	283.65
0584	Cottle 1931	Flourensia cernua		Asteraceae	Shrub	P	Woody	Dicot	D	broad-leaf	C3	0.66	3.05						12.86					0.11			Deserts & Xeric Shrublands	Chihuahuan desert	NA.	51303	G	Big Bend Region. Texas. USA	30	-104	0	5500	clay	Cl	F		290.5	18	49.72	685.07	308.25	272.05	36.2	297.58	283.65
0585	Cottle 1931	Gutierrezia microcephala	Gutierrezia divaricata	Asteraceae	Semi-shrub	P	Woody	Dicot	E		C3	0.76	0.67						0.71					0.57			Deserts & Xeric Shrublands	Chihuahuan desert	NA.	51303	G	Big Bend Region. Texas. USA	30	-104	0	5500	clay	Cl	F		290.5	18	49.72	685.07	308.25	272.05	36.2	297.58	283.65
0586	Cottle 1931	Juniperus monosperma		Cupressaceae	Tree	P	Woody	Gymnosperm	E	needle-leaf	C3	1.07	30						2016.9					0.02			Deserts & Xeric Shrublands	Chihuahuan desert	NA.	51303	G	Big Bend Region. Texas. USA	30	-104	0	5500	gravely sandy loam	SaLo	C		290.5	18	49.72	685.07	308.25	272.05	36.2	297.58	283.65
0587	Cottle 1931	Nolina texana	family: Agavaceae	Asparagaceae	Shrub	P	Woody	Monocot	E	broad-leaf	C4	0.99	1.37						3.89					0.36			Deserts & Xeric Shrublands	Chihuahuan desert	NA.	51303	G	Big Bend Region. Texas. USA	30	-104	0	5500	sandy clay loam	SaClLo	M		290.5	18	49.72	685.07	308.25	272.05	36.2	297.58	283.65
0588	Cottle 1931	Opuntia imbricata	Opuntia arborescens	Cactaceae	Succulent	P	NA	Dicot			CAM	1.02	3						19.23					0.17			Deserts & Xeric Shrublands	Chihuahuan desert	NA.	51303	G	Big Bend Region. Texas. USA	30	-104	0	5500	gravely sandy loam	SaLo	C		290.5	18	49.72	685.07	308.25	272.05	36.2	297.58	283.65
0589	Cottle 1931	Pleuraphis mutica	Hilaria mutica	Poaceae	Grass	P	Herbaceous	Monocot			C4	1.52	0.56						1					1.36			Deserts & Xeric Shrublands	Chihuahuan desert	NA.	51303	G	Big Bend Region. Texas. USA	30	-104	0	5500	clay	Cl	F		290.5	18	49.72	685.07	308.25	272.05	36.2	297.58	283.65
0590	Cottle 1931	Scleropogon brevifolius		Poaceae	Grass	P	Herbaceous	Monocot			C4	0.91	0.51						0.5					0.89			Deserts & Xeric Shrublands	Chihuahuan desert	NA.	51303	G	Big Bend Region. Texas. USA	30	-104	0	5500	loam	Lo	M		290.5	18	49.72	685.07	308.25	272.05	36.2	297.58	283.65
0591	Cottle 1931	Yucca elata	family: Agavaceae	Asparagaceae	Shrub	P	Woody	Monocot			CAM	0.76	3						14.33					0.13			Deserts & Xeric Shrublands	Chihuahuan desert	NA.	51303	G	Big Bend Region. Texas. USA	30	-104	0	5500	sandy clay loam	SaClLo	M		290.5	18	49.72	685.07	308.25	272.05	36.2	297.58	283.65
0592	Coughenour et al. 1990	Acacia tortilis		Fabaceae	Tree	P	Woody	Dicot	D	broad-leaf	C3	1.52	16.3						845.82					0.05			Tropical & Subtropical Grasslands, Savannas & Shrublands	Northern Acacia-Commiphora bushlands and thickets	AT	30711	T	Turkana District. Kenya	3.12	35.6	91.873	600	deep sandy soils	Sa	C		302.46	12.3	87.23	59.65	309.65	295.55	14.1	303	302.18
0593	Coupl& & Johnson 1965	Antennaria microphylla		Asteraceae	Forb	P	Herbaceous	Dicot			C3	0.6															Temperate Grasslands, Savannas & Shrublands	Northern mixed grasslands	NA.	50810	G	Saskatoon. Saskatchewan. Canada (avgd lat long elev, based on C entries)	51.13	-107.89	40.743	723.541	loam (avgd based on C)	Lo	M		276.96	11.84	26.31	1212.89	296.95	251.95	45	288.78	261.28
0594	Coupl& & Johnson 1965	Artemisia cana		Asteraceae	Semi-shrub	P	Woody	Dicot	E		C3	2.4															Temperate Grasslands, Savannas & Shrublands	Northern mixed grasslands	NA.	50810	G	Saskatoon. Saskatchewan. Canada (avgd lat long elev, based on C entries)	51.13	-107.89	40.743	723.541	loam (avgd based on C)	Lo	M		276.96	11.84	26.31	1212.89	296.95	251.95	45	288.78	261.28
0595	Coupl& & Johnson 1965	Artemisia frigida		Asteraceae	Semi-shrub	P	Woody	Dicot	E		C3	0.84	0.37			0.1	0.2		0.24	0.00209	401.07	176.662	0.5	1.14	0.12	0.27	Temperate Grasslands, Savannas & Shrublands	Northern short grasslands	NA.	50811	G	Saskatoon. Saskatchewan. Canada (avgd lat long elev, based on C entries)	50.68	-108.37	40.743	825.667	dark brown loam	Lo	M		277.52	12.56	27.78	1196.48	297.55	252.35	45.2	289.25	262.05
0596	Coupl& & Johnson 1965	Artemisia frigida		Asteraceae	Semi-shrub	P	Woody	Dicot	E		C3	1.65	0.18			0.19	0.07		0.11	0.00049	3384.82	369.253	2.71	4.58	0.12	0.19	Temperate Grasslands, Savannas & Shrublands	Northern short grasslands	NA.	50811	G	Saskatoon. Saskatchewan. Canada (avgd lat long elev, based on C entries)	50.68	-108.37	40.743	825.667	dark brown loam	Lo	M		277.52	12.56	27.78	1196.48	297.55	252.35	45.2	289.25	262.05
0597	Coupl& & Johnson 1965	Aster ericoides		Asteraceae	Forb	P	Herbaceous	Dicot			C3	1.1															Temperate Grasslands, Savannas & Shrublands	Northern mixed grasslands	NA.	50810	G	Saskatoon. Saskatchewan. Canada (avgd lat long elev, based on C entries)	51.13	-107.89	40.743	723.541	loam (avgd based on C)	Lo	M		276.96	11.84	26.31	1212.89	296.95	251.95	45	288.78	261.28
0598	Coupl& & Johnson 1965	Astragalus agrestis	Astragalus goniatus	Fabaceae	Forb	P	Herbaceous	Dicot			C3	0.63	0.13			0.04			0.02					2.42	0.06		Temperate Grasslands, Savannas & Shrublands	Northern mixed grasslands	NA.	50810	G	Saskatoon. Saskatchewan. Canada (avgd lat long elev, based on C entries)	51.13	-107.89	40.743	723.541	loam (avgd based on C)	Lo	M		276.96	11.84	26.31	1212.89	296.95	251.95	45	288.78	261.28
0599	Coupl& & Johnson 1965	Atriplex nuttallii	(=A. tridentata in ID.NV.UT.WY)	Amaranthaceae	Semi-shrub	P	Woody	Dicot	E	broad-leaf	C4	1.8															Temperate Grasslands, Savannas & Shrublands	Northern mixed grasslands	NA.	50810	G	Saskatoon. Saskatchewan. Canada (avgd lat long elev, based on C entries)	51.13	-107.89	40.743	723.541	loam (avgd based on C)	Lo	M		276.96	11.84	26.31	1212.89	296.95	251.95	45	288.78	261.28
0600	Coupl& & Johnson 1965	Bouteloua gracilis		Poaceae	Grass	P	Herbaceous	Monocot			C4	0.79	0.35			0.13	0.04		0.2	0.00011	7253.79	3213.71	3.25	1.13	0.16	0.06	Temperate Grasslands, Savannas & Shrublands	Northern short grasslands	NA.	50811	G	Saskatoon. Saskatchewan. Canada (avgd lat long elev, based on C entries)	50.68	-108.37	40.743	825.667	dark brown loam	Lo	M		277.52	12.56	27.78	1196.48	297.55	252.35	45.2	289.25	262.05
0601	Coupl& & Johnson 1965	Bouteloua gracilis		Poaceae	Grass	P	Herbaceous	Monocot			C4	0.86	0.15			0.04	0.03		0.04	2e-05	45624.4	7957.75	1.33	2.87	0.05	0.1	Temperate Grasslands, Savannas & Shrublands	Northern short grasslands	NA.	50811	G	Saskatoon. Saskatchewan. Canada (avgd lat long elev, based on C entries)	50.68	-108.37	40.743	825.667	sand	Sa	C		277.52	12.56	27.78	1196.48	297.55	252.35	45.2	289.25	262.05
0602	Coupl& & Johnson 1965	Calamagrostis montanensis		Poaceae	Grass	P	Herbaceous	Monocot			C3	1.1	0.15			0.13	0.07		0.05	0.00033	3298.03	449.731	1.86	3.67	0.12	0.23	Temperate Grasslands, Savannas & Shrublands	Northern mixed grasslands	NA.	50810	G	Saskatoon. Saskatchewan. Canada (avgd lat long elev, based on C entries)	51.13	-107.89	40.743	723.541	loam (avgd based on C)	Lo	M		276.96	11.84	26.31	1212.89	296.95	251.95	45	288.78	261.28
0603	Coupl& & Johnson 1965	Calamovilfa longifolia		Poaceae	Grass	P	Herbaceous	Monocot			C4	1.8	0.29						0.32					3.1			Temperate Grasslands, Savannas & Shrublands	Northern short grasslands	NA.	50811	G	Saskatoon. Saskatchewan. Canada (avgd lat long elev, based on C entries)	50.68	-108.37	40.743	825.667	sand	Sa	C		277.52	12.56	27.78	1196.48	297.55	252.35	45.2	289.25	262.05
0604	Coupl& & Johnson 1965	Campanula rotundifolia		Campanulaceae	Forb	P	Herbaceous	Dicot			C3	1.5															Temperate Grasslands, Savannas & Shrublands	Northern mixed grasslands	NA.	50810	G	Saskatoon. Saskatchewan. Canada (avgd lat long elev, based on C entries)	51.13	-107.89	40.743	723.541	loam (avgd based on C)	Lo	M		276.96	11.84	26.31	1212.89	296.95	251.95	45	288.78	261.28
0605	Coupl& & Johnson 1965	Carex duriuscula	Carex eleocharis	Cyperaceae	Grass	P	Herbaceous	Monocot			C3	0.68	0.25			0.03	0.05		0.09	4e-05	17316.1	6366.2	0.6	1.36	0.04	0.1	Temperate Grasslands, Savannas & Shrublands	Northern short grasslands	NA.	50811	G	Saskatoon. Saskatchewan. Canada (avgd lat long elev, based on C entries)	50.68	-108.37	40.743	825.667	brown loam	Lo	M		277.52	12.56	27.78	1196.48	297.55	252.35	45.2	289.25	262.05
0606	Coupl& & Johnson 1965	Carex filifolia		Cyperaceae	Grass	P	Herbaceous	Monocot			C3	0.75	0.38			0.09	0.06		0.23	0.00017	4420.97	2239.96	1.5	0.99	0.12	0.08	Temperate Grasslands, Savannas & Shrublands	Northern mixed grasslands	NA.	50810	G	Saskatoon. Saskatchewan. Canada (avgd lat long elev, based on C entries)	51.13	-107.89	40.743	723.541	loam (avgd based on C)	Lo	M		276.96	11.84	26.31	1212.89	296.95	251.95	45	288.78	261.28
0607	Coupl& & Johnson 1965	Elymus lanceolatus	Agropyron dasystachyum	Poaceae	Grass	P	Herbaceous	Monocot			C3	1.52															Temperate Grasslands, Savannas & Shrublands	Northern short grasslands	NA.	50811	G	Saskatoon. Saskatchewan. Canada (avgd lat long elev, based on C entries)	50.68	-108.37	40.743	825.667	brown loam	Lo	M		277.52	12.56	27.78	1196.48	297.55	252.35	45.2	289.25	262.05
0608	Coupl& & Johnson 1965	Elymus trachycaulus ssp. subsecundus	Agropyron subsecundum	Poaceae	Grass	P	Herbaceous	Monocot			C3	0.97	0.3			0.35	0.17		0.18	0.0053	183.15	56.6444	2.06	1.62	0.36	0.28	Temperate Grasslands, Savannas & Shrublands	Northern mixed grasslands	NA.	50810	G	Saskatoon. Saskatchewan. Canada (avgd lat long elev, based on C entries)	51.13	-107.89	40.743	723.541	loam (avgd based on C)	Lo	M		276.96	11.84	26.31	1212.89	296.95	251.95	45	288.78	261.28
0609	Coupl& & Johnson 1965:m	Equisetum arvense		Equisetaceae	Forb	P	Herbaceous	Pteridophyte			C3	3															Temperate Grasslands, Savannas & Shrublands	Northern mixed grasslands	NA.	50810	G	Saskatoon. Saskatchewan. Canada (avgd lat long elev, based on C entries)	51.13	-107.89	40.743	723.541	loam (avgd based on C)	Lo	M		276.96	11.84	26.31	1212.89	296.95	251.95	45	288.78	261.28
0610	Coupl& & Johnson 1965	Festuca scabrella		Poaceae	Grass	P	Herbaceous	Monocot			C3	1.07	0.18			0.26	0.08		0.07	0.00087	1228.09	206.595	3.25	2.97	0.24	0.22	Temperate Grasslands, Savannas & Shrublands	Northern short grasslands	NA.	50811	G	Saskatoon. Saskatchewan. Canada (avgd lat long elev, based on C entries)	50.68	-108.37	40.743	825.667	black loam	Lo	M		277.52	12.56	27.78	1196.48	297.55	252.35	45.2	289.25	262.05
0611	Coupl& & Johnson 1965	Gaillardia aristata		Asteraceae	Forb	P	Herbaceous	Dicot			C3	1.39	0.21			0.13	0.05		0.13	0.00017	8168.32	1234.06	2.6	3.31	0.09	0.12	Temperate Grasslands, Savannas & Shrublands	Northern short grasslands	NA.	50811	G	Saskatoon. Saskatchewan. Canada (avgd lat long elev, based on C entries)	50.68	-108.37	40.743	825.667	dark brown loam	Lo	M		277.52	12.56	27.78	1196.48	297.55	252.35	45.2	289.25	262.05
0612	Coupl& & Johnson 1965	Galium boreale		Rubiaceae	Semi-shrub	P	Woody	Dicot			C3	1.5															Temperate Grasslands, Savannas & Shrublands	Northern mixed grasslands	NA.	50810	G	Saskatoon. Saskatchewan. Canada (avgd lat long elev, based on C entries)	51.13	-107.89	40.743	723.541	loam (avgd based on C)	Lo	M		276.96	11.84	26.31	1212.89	296.95	251.95	45	288.78	261.28
0613	Coupl& & Johnson 1965	Gutierrezia sarothrae	Gutierrezia diversifolia	Asteraceae	Semi-shrub	P	Woody	Dicot	E		C3	1.04	0.16			0.09	0.08		0.06	0.0003	3448.36	530.516	1.13	3.25	0.09	0.25	Temperate Grasslands, Savannas & Shrublands	Northern short grasslands	NA.	50811	G	Saskatoon. Saskatchewan. Canada (avgd lat long elev, based on C entries)	50.68	-108.37	40.743	825.667	brown loam	Lo	M		277.52	12.56	27.78	1196.48	297.55	252.35	45.2	289.25	262.05
0614	Coupl& & Johnson 1965	Helictotrichon hookeri		Poaceae	Grass	P	Herbaceous	Monocot			C3	0.9	0.4			0.3	0.09		0.3	0.00127	707.355	314.38	3.33	1.13	0.33	0.11	Temperate Grasslands, Savannas & Shrublands	Northern short grasslands	NA.	50811	G	Saskatoon. Saskatchewan. Canada (avgd lat long elev, based on C entries)	50.68	-108.37	40.743	825.667	loam. gravelly subsoil	Lo	M		277.52	12.56	27.78	1196.48	297.55	252.35	45.2	289.25	262.05
0615	Coupl& & Johnson 1965	Hesperostipa comata	Stipa comata	Poaceae	Grass	P	Herbaceous	Monocot			C3	0.61	0.2			0.12	0.09		0.05	0.00051	1198.57	392.975	1.33	1.53	0.2	0.23	Temperate Grasslands, Savannas & Shrublands	Northern short grasslands	NA.	50811	G	Saskatoon. Saskatchewan. Canada (avgd lat long elev, based on C entries)	50.68	-108.37	40.743	825.667	dark brown loam	Lo	M		277.52	12.56	27.78	1196.48	297.55	252.35	45.2	289.25	262.05
0616	Coupl& & Johnson 1965	Hesperostipa comata	Stipa comata	Poaceae	Grass	P	Herbaceous	Monocot			C3	1.06	0.32			0.27	0.1		0.23	0.00141	749.797	226.354	2.7	1.66	0.25	0.16	Temperate Grasslands, Savannas & Shrublands	Northern short grasslands	NA.	50811	G	Saskatoon. Saskatchewan. Canada (avgd lat long elev, based on C entries)	50.68	-108.37	40.743	825.667	sand	Sa	C		277.52	12.56	27.78	1196.48	297.55	252.35	45.2	289.25	262.05
0617	Coupl& & Johnson 1965	Hesperostipa spartea	Stipa spartea var. curtiseta	Poaceae	Grass	P	Herbaceous	Monocot			C3	0.62	0.17			0.07	0.08		0.04	0.00023	2643.11	724.723	0.88	1.82	0.11	0.24	Temperate Grasslands, Savannas & Shrublands	Northern short grasslands	NA.	50811	G	Saskatoon. Saskatchewan. Canada (avgd lat long elev, based on C entries)	50.68	-108.37	40.743	825.667	dark brown loam	Lo	M		277.52	12.56	27.78	1196.48	297.55	252.35	45.2	289.25	262.05
0618	Coupl& & Johnson 1965	Hesperostipa spartea	Stipa spartea var. curtiseta	Poaceae	Grass	P	Herbaceous	Monocot			C3	1.36	0.22			0.24	0.15		0.14	0.00283	481.002	77.8091	1.6	3.09	0.18	0.34	Temperate Grasslands, Savannas & Shrublands	Northern short grasslands	NA.	50811	G	Saskatoon. Saskatchewan. Canada (avgd lat long elev, based on C entries)	50.68	-108.37	40.743	825.667	black loam. gravelly subsoil	Lo	M		277.52	12.56	27.78	1196.48	297.55	252.35	45.2	289.25	262.05
0619	Coupl& & Johnson 1965	Heterotheca villosa	Chrysopsis villosa	Asteraceae	Forb	P	Herbaceous	Dicot			C3	2.43	0.5			0.06	0.12		1.27	0.00045	5371.48	1105.24	0.5	2.43	0.02	0.12	Temperate Grasslands, Savannas & Shrublands	Northern short grasslands	NA.	50811	G	Saskatoon. Saskatchewan. Canada (avgd lat long elev, based on C entries)	50.68	-108.37	40.743	825.667	sand	Sa	C		277.52	12.56	27.78	1196.48	297.55	252.35	45.2	289.25	262.05
0620	Coupl& & Johnson 1965	Koeleria pyramidata	Koeleria cristata	Poaceae	Grass	P	Herbaceous	Monocot			C3	0.75	0.2			0.07	0.06		0.06	0.00013	5684.11	1515.76	1.17	1.88	0.09	0.15	Temperate Grasslands, Savannas & Shrublands	Northern short grasslands	NA.	50811	G	Saskatoon. Saskatchewan. Canada (avgd lat long elev, based on C entries)	50.68	-108.37	40.743	825.667	brown loam	Lo	M		277.52	12.56	27.78	1196.48	297.55	252.35	45.2	289.25	262.05
0621	Coupl& & Johnson 1965	Krascheninnikovia lanata	Eurotia lanata	Amaranthaceae	Semi-shrub	P	Woody	Dicot	E		C3	1.8															Temperate Grasslands, Savannas & Shrublands	Northern short grasslands	NA.	50811	G	Saskatoon. Saskatchewan. Canada (avgd lat long elev, based on C entries)	50.68	-108.37	40.743	825.667	dark brown soil	Lo	M		277.52	12.56	27.78	1196.48	297.55	252.35	45.2	289.25	262.05
0622	Coupl& & Johnson 1965	Liatris punctata		Asteraceae	Forb	P	Herbaceous	Dicot			C3	2.1															Temperate Grasslands, Savannas & Shrublands	Northern short grasslands	NA.	50811	G	Saskatoon. Saskatchewan. Canada (avgd lat long elev, based on C entries)	50.68	-108.37	40.743	825.667	sand	Sa	C		277.52	12.56	27.78	1196.48	297.55	252.35	45.2	289.25	262.05
0623	Coupl& & Johnson 1965	Lithospermum incisum	Lithospermum linearifolium	Boraginaceae	Forb	P	Herbaceous	Dicot			C3	1.1															Temperate Grasslands, Savannas & Shrublands	Northern mixed grasslands	NA.	50810	G	Saskatoon. Saskatchewan. Canada (avgd lat long elev, based on C entries)	51.13	-107.89	40.743	723.541	loam (avgd based on C)	Lo	M		276.96	11.84	26.31	1212.89	296.95	251.95	45	288.78	261.28
0624	Coupl& & Johnson 1965	Lygodesmia juncea		Asteraceae	Forb	P	Herbaceous	Dicot			C3	3	0.22			0.26	0.22		0.3	0.00659	455.307	33.3891	1.18	6.82	0.09	0.5	Temperate Grasslands, Savannas & Shrublands	Northern mixed grasslands	NA.	50810	G	Saskatoon. Saskatchewan. Canada (avgd lat long elev, based on C entries)	51.13	-107.89	40.743	723.541	loam (avgd based on C)	Lo	M		276.96	11.84	26.31	1212.89	296.95	251.95	45	288.78	261.28
0625	Coupl& & Johnson 1965	Machaeranthera pinnatifida	Haplopappus spinulosus	Asteraceae	Semi-shrub	P	Woody	Dicot			C3	1.6	0.3			0.03	0.05		0.3	4e-05	40743.7	7639.44	0.6	2.67	0.02	0.08	Temperate Grasslands, Savannas & Shrublands	Northern short grasslands	NA.	50811	G	Saskatoon. Saskatchewan. Canada (avgd lat long elev, based on C entries)	50.68	-108.37	40.743	825.667	sand	Sa	C		277.52	12.56	27.78	1196.48	297.55	252.35	45.2	289.25	262.05
0626	Coupl& & Johnson 1965	Muhlenbergia cuspidata		Poaceae	Grass	P	Herbaceous	Monocot			C4	0.5	0.15			0.06	0.05		0.02	8e-05	6366.2	1909.86	1.2	1.67	0.12	0.17	Temperate Grasslands, Savannas & Shrublands	Northern mixed grasslands	NA.	50810	G	Saskatoon. Saskatchewan. Canada (avgd lat long elev, based on C entries)	51.13	-107.89	40.743	723.541	loam (avgd based on C)	Lo	M		276.96	11.84	26.31	1212.89	296.95	251.95	45	288.78	261.28
0627	Coupl& & Johnson 1965	Nassella viridula	Stipa viridula	Poaceae	Grass	P	Herbaceous	Monocot			C3	1.04	0.21			0.12	0.18		0.1	0.00204	510.868	103.156	0.67	2.48	0.12	0.43	Temperate Grasslands, Savannas & Shrublands	Northern mixed grasslands	NA.	50810	G	Saskatoon. Saskatchewan. Canada (avgd lat long elev, based on C entries)	51.13	-107.89	40.743	723.541	loam (avgd based on C)	Lo	M		276.96	11.84	26.31	1212.89	296.95	251.95	45	288.78	261.28
0628	Coupl& & Johnson 1965	Opuntia polyacantha		Cactaceae	Succulent	P	NA	Dicot			CAM	0.3															Temperate Grasslands, Savannas & Shrublands	Northern short grasslands	NA.	50811	G	Saskatoon. Saskatchewan. Canada (avgd lat long elev, based on C entries)	50.68	-108.37	40.743	825.667	solonetzic soil	Sa	C		277.52	12.56	27.78	1196.48	297.55	252.35	45.2	289.25	262.05
0629	Coupl& & Johnson 1965	Packera cana	Senecio canus	Asteraceae	Semi-shrub	P	Woody	Dicot			C3	1.5															Temperate Grasslands, Savannas & Shrublands	Northern mixed grasslands	NA.	50810	G	Saskatoon. Saskatchewan. Canada (avgd lat long elev, based on C entries)	51.13	-107.89	40.743	723.541	loam (avgd based on C)	Lo	M		276.96	11.84	26.31	1212.89	296.95	251.95	45	288.78	261.28
0630	Coupl& & Johnson 1965	Pascopyrum smithii	Agropyron smithii	Poaceae	Grass	P	Herbaceous	Monocot			C3	0.82	0.25			0.26			0.11					1.64	0.32		Temperate Grasslands, Savannas & Shrublands	Northern short grasslands	NA.	50811	G	Saskatoon. Saskatchewan. Canada (avgd lat long elev, based on C entries)	50.68	-108.37	40.743	825.667	sand	Sa	C		277.52	12.56	27.78	1196.48	297.55	252.35	45.2	289.25	262.05
0631	Coupl& & Johnson 1965	Pascopyrum smithii	Agropyron smithii	Poaceae	Grass	P	Herbaceous	Monocot			C3	1.24	0.18			0.13			0.08					3.44	0.1		Temperate Grasslands, Savannas & Shrublands	Northern short grasslands	NA.	50811	G	Saskatoon. Saskatchewan. Canada (avgd lat long elev, based on C entries)	50.68	-108.37	40.743	825.667	dark brown loam	Lo	M		277.52	12.56	27.78	1196.48	297.55	252.35	45.2	289.25	262.05
0632	Coupl& & Johnson 1965	Pascopyrum smithii	Agropyron smithii	Poaceae	Grass	P	Herbaceous	Monocot			C3	1.65	0.15			0.11			0.08					5.5	0.07		Temperate Grasslands, Savannas & Shrublands	Northern short grasslands	NA.	50811	G	Saskatoon. Saskatchewan. Canada (avgd lat long elev, based on C entries)	50.68	-108.37	40.743	825.667	dark brown loam	Lo	M		277.52	12.56	27.78	1196.48	297.55	252.35	45.2	289.25	262.05
0633	Coupl& & Johnson 1965	Pediomelum argophyllum	Psoralea argophylla	Fabaceae	Forb	P	Herbaceous	Dicot			C3	1.1															Temperate Grasslands, Savannas & Shrublands	Northern mixed grasslands	NA.	50810	G	Saskatoon. Saskatchewan. Canada (avgd lat long elev, based on C entries)	51.13	-107.89	40.743	723.541	loam (avgd based on C)	Lo	M		276.96	11.84	26.31	1212.89	296.95	251.95	45	288.78	261.28
0634	Coupl& & Johnson 1965	Pentaphylloides floribunda	Potentilla fruticosa	Rosaceae	Semi-shrub	P	Woody	Dicot			C3	3															Temperate Grasslands, Savannas & Shrublands	Northern short grasslands	NA.	50811	G	Saskatoon. Saskatchewan. Canada (avgd lat long elev, based on C entries)	50.68	-108.37	40.743	825.667	loam. gravelly subsoil	Lo	M		277.52	12.56	27.78	1196.48	297.55	252.35	45.2	289.25	262.05
0635	Coupl& & Johnson 1965	Phlox hoodii		Polemoniaceae	Forb	P	Herbaceous	Dicot			C3	0.95															Temperate Grasslands, Savannas & Shrublands	Northern short grasslands	NA.	50811	G	Saskatoon. Saskatchewan. Canada (avgd lat long elev, based on C entries)	50.68	-108.37	40.743	825.667	dark brown loam	Lo	M		277.52	12.56	27.78	1196.48	297.55	252.35	45.2	289.25	262.05
0636	Coupl& & Johnson 1965	Potentilla concinna		Rosaceae	Semi-shrub	P	Woody	Dicot			C3	1.8															Temperate Grasslands, Savannas & Shrublands	Northern mixed grasslands	NA.	50810	G	Saskatoon. Saskatchewan. Canada (avgd lat long elev, based on C entries)	51.13	-107.89	40.743	723.541	loam (avgd based on C)	Lo	M		276.96	11.84	26.31	1212.89	296.95	251.95	45	288.78	261.28
0637	Coupl& & Johnson 1965	Potentilla pensylvanica		Rosaceae	Forb	P	Herbaceous	Dicot			C3	0.66	0.3						0.12					1.1			Temperate Grasslands, Savannas & Shrublands	Northern short grasslands	NA.	50811	G	Saskatoon. Saskatchewan. Canada (avgd lat long elev, based on C entries)	50.68	-108.37	40.743	825.667	sand	Sa	C		277.52	12.56	27.78	1196.48	297.55	252.35	45.2	289.25	262.05
0638	Coupl& & Johnson 1965	Psoralidium lanceolatum	Psoralea lanceolata	Fabaceae	Forb	P	Herbaceous	Dicot			C3	1.24	0.3						0.23					2.07			Temperate Grasslands, Savannas & Shrublands	Northern short grasslands	NA.	50811	G	Saskatoon. Saskatchewan. Canada (avgd lat long elev, based on C entries)	50.68	-108.37	40.743	825.667	sand	Sa	C		277.52	12.56	27.78	1196.48	297.55	252.35	45.2	289.25	262.05
0639	Coupl& & Johnson 1965	Pulsatilla patens	Anemone patens	Ranunculaceae	Forb	P	Herbaceous	Dicot			C3	1.22	0.38						0.37					1.61			Temperate Grasslands, Savannas & Shrublands	Northern short grasslands	NA.	50811	G	Saskatoon. Saskatchewan. Canada (avgd lat long elev, based on C entries)	50.68	-108.37	40.743	825.667	black loam. gravelly subsoil	Lo	M		277.52	12.56	27.78	1196.48	297.55	252.35	45.2	289.25	262.05
0640	Coupl& & Johnson 1965	Solidago missouriensis		Asteraceae	Forb	P	Herbaceous	Dicot			C3	1.32	0.14	0.27	1.29	0.04	0.07		0.05	0.0001	12862.3	1364.19	0.57	4.89	0.03	0.26	Temperate Grasslands, Savannas & Shrublands	Northern mixed grasslands	NA.	50810	G	Saskatoon. Saskatchewan. Canada (avgd lat long elev, based on C entries)	51.13	-107.89	40.743	723.541	loam (avgd based on C)	Lo	M		276.96	11.84	26.31	1212.89	296.95	251.95	45	288.78	261.28
0641	Coupl& & Johnson 1965	Sphaeralcea coccinea		Malvaceae	Forb	P	Herbaceous	Dicot			C3	1.8	0.19			0.09	0.05		0.14	0.00012	15278.9	1612.77	1.8	4.74	0.05	0.13	Temperate Grasslands, Savannas & Shrublands	Northern mixed grasslands	NA.	50810	G	Saskatoon. Saskatchewan. Canada (avgd lat long elev, based on C entries)	51.13	-107.89	40.743	723.541	loam (avgd based on C)	Lo	M		276.96	11.84	26.31	1212.89	296.95	251.95	45	288.78	261.28
0642	Coupl& & Johnson 1965	Sporobolus cryptandrus		Poaceae	Grass	P	Herbaceous	Monocot			C4	0.78	0.25			0.26	0.15		0.1	0.00306	254.648	81.6179	1.73	1.56	0.33	0.3	Temperate Grasslands, Savannas & Shrublands	Northern short grasslands	NA.	50811	G	Saskatoon. Saskatchewan. Canada (avgd lat long elev, based on C entries)	50.68	-108.37	40.743	825.667	sandy	Sa	C		277.52	12.56	27.78	1196.48	297.55	252.35	45.2	289.25	262.05
0643	Coupl& & Johnson 1965	Thermopsis rhombifolia		Fabaceae	Forb	P	Herbaceous	Dicot			C3	2.1	0.45						0.89					2.33			Temperate Grasslands, Savannas & Shrublands	Northern short grasslands	NA.	50811	G	Saskatoon. Saskatchewan. Canada (avgd lat long elev, based on C entries)	50.68	-108.37	40.743	825.667	loam. gravelly subsoil	Lo	M		277.52	12.56	27.78	1196.48	297.55	252.35	45.2	289.25	262.05
0644	Currie & Hammer 1979	Artemisia frigida		Asteraceae	Semi-shrub	P	Woody	Dicot	E		C3	1.2															Temperate Grasslands, Savannas & Shrublands	Colorado Rockies forests	NA.	50511	G	Manitou Experimental Forest 45 km northwest of Colorado Springs, Colo., at approximately 2,375 m elevation	39.08	-105.07	12.683	2375	sandy loam/sandy clay loam	Lo	M		277.58	16.88	44.64	775.28	296.55	258.75	37.8	287.48	268.52
0645	Currie & Hammer 1979	Bouteloua gracilis		Poaceae	Grass	P	Herbaceous	Monocot			C4	0.9															Temperate Grasslands, Savannas & Shrublands	Colorado Rockies forests	NA.	50511	G	Manitou Experimental Forest 45 km northwest of Colorado Springs, Colo., at approximately 2,375 m elevation	39.08	-105.07	12.683	2375	sandy loam/sandy clay loam	Lo	M		277.58	16.88	44.64	775.28	296.55	258.75	37.8	287.48	268.52
0646	Currie & Hammer 1979	Festuca arizonica		Poaceae	Grass	P	Herbaceous	Monocot			C3	1.2															Temperate Grasslands, Savannas & Shrublands	Colorado Rockies forests	NA.	50511	G	Manitou Experimental Forest 45 km northwest of Colorado Springs, Colo., at approximately 2,375 m elevation	39.08	-105.07	12.683	2375	sandy loam/sandy clay loam	Lo	M		277.58	16.88	44.64	775.28	296.55	258.75	37.8	287.48	268.52
0647	Currie & Hammer 1979	Muhlenbergia montana		Poaceae	Grass	P	Herbaceous	Monocot			C4	0.9															Temperate Grasslands, Savannas & Shrublands	Colorado Rockies forests	NA.	50511	G	Manitou Experimental Forest 45 km northwest of Colorado Springs, Colo., at approximately 2,375 m elevation	39.08	-105.07	12.683	2375	sandy loam/sandy clay loam	Lo	M		277.58	16.88	44.64	775.28	296.55	258.75	37.8	287.48	268.52
0648	Dabadghao et al. 1963:Table 1	Cenchrus ciliaris		Poaceae	Grass	P	Herbaceous	Monocot			C4	1.72	1.32			0.8	0.28		6.28	0.03284	52.375	40.1947	2.86	0.65	0.47	0.11	Deserts & Xeric Shrublands	Northwestern thorn scrub forests	IM	41303	S	Central Research Farm Jodhpur. India	26.28	73.03	5.002	235	loamy sand	LoSa	C		299.86	13.04	45.6	593.04	312.95	284.35	28.6	303.27	292.62
0649	Dabadghao et al. 1963:Table 1	Cenchrus setigerus		Poaceae	Grass	P	Herbaceous	Monocot			C4	1.71	1.17			0.42	0.19		4.9	0.00794	215.398	147.377	2.21	0.73	0.25	0.08	Deserts & Xeric Shrublands	Northwestern thorn scrub forests	IM	41303	S	Central Research Farm Jodhpur. India	26.28	73.03	5.002	235	loamy sand	LoSa	C		299.86	13.04	45.6	593.04	312.95	284.35	28.6	303.27	292.62
0650	Dabadghao et al. 1963:Table 1	Dichanthium annulatum		Poaceae	Grass	P	Herbaceous	Monocot			C4	1.17	0.58			1.08	0.19		0.82	0.02041	57.3134	28.4118	5.68	1.01	0.92	0.16	Deserts & Xeric Shrublands	Northwestern thorn scrub forests	IM	41303	S	Central Research Farm Jodhpur. India	26.28	73.03	5.002	235	loamy sand	LoSa	C		299.86	13.04	45.6	593.04	312.95	284.35	28.6	303.27	292.62
0651	Dabadghao et al. 1963:Table 1	Elynurus hirsutus		Poaceae	Grass	P	Herbaceous	Monocot			C3	4.03	1.65			1.04	0.32		22.98	0.05576	72.2725	29.5905	3.25	1.22	0.26	0.1	Deserts & Xeric Shrublands	Northwestern thorn scrub forests	IM	41303	S	Central Research Farm Jodhpur. India	26.28	73.03	5.002	235	loamy sand	LoSa	C		299.86	13.04	45.6	593.04	312.95	284.35	28.6	303.27	292.62
0652	Dabadghao et al. 1963:Table 1	Panicum antidotale		Poaceae	Grass	P	Herbaceous	Monocot			C4	2.21	1.1			0.91	0.15		5.6	0.01072	206.144	102.605	6.07	1	0.41	0.07	Deserts & Xeric Shrublands	Northwestern thorn scrub forests	IM	41303	S	Central Research Farm Jodhpur. India	26.28	73.03	5.002	235	loamy sand	LoSa	C		299.86	13.04	45.6	593.04	312.95	284.35	28.6	303.27	292.62
0653	Dabadghao et al. 1963:Table 1	Cenchrus ciliaris		Poaceae	Grass	P	Herbaceous	Monocot			C4	1.66	1.01			0.76	0.11		3.55	0.00482	344.755	209.761	6.91	0.82	0.46	0.05	Deserts & Xeric Shrublands	Northwestern thorn scrub forests	IM	41303	S	Central Research Farm Jodhpur. India	26.28	73.03	5.002	235	loamy sand	LoSa	C		299.86	13.04	45.6	593.04	312.95	284.35	28.6	303.27	292.62
0654	Dabadghao et al. 1963:Table 1	Cenchrus setigerus		Poaceae	Grass	P	Herbaceous	Monocot			C4	1.39	1.17			0.6	0.37		3.99	0.04301	32.3193	27.204	1.62	0.59	0.43	0.16	Deserts & Xeric Shrublands	Northwestern thorn scrub forests	IM	41303	S	Central Research Farm Jodhpur. India	26.28	73.03	5.002	235	loamy sand	LoSa	C		299.86	13.04	45.6	593.04	312.95	284.35	28.6	303.27	292.62
0655	Dabadghao et al. 1963:Table 1	Dichanthium annulatum		Poaceae	Grass	P	Herbaceous	Monocot			C4	1.17	0.3			0.86	0.19		0.22	0.01626	71.975	18.4551	4.53	1.95	0.74	0.32	Deserts & Xeric Shrublands	Northwestern thorn scrub forests	IM	41303	S	Central Research Farm Jodhpur. India	26.28	73.03	5.002	235	loamy sand	LoSa	C		299.86	13.04	45.6	593.04	312.95	284.35	28.6	303.27	292.62
0656	Dabadghao et al. 1963:Table 1	Elynurus hirsutus		Poaceae	Grass	P	Herbaceous	Monocot			C3	1.86	0.98			0.74	0.17		3.74	0.0112	166.106	87.5181	4.35	0.95	0.4	0.09	Deserts & Xeric Shrublands	Northwestern thorn scrub forests	IM	41303	S	Central Research Farm Jodhpur. India	26.28	73.03	5.002	235	loamy sand	LoSa	C		299.86	13.04	45.6	593.04	312.95	284.35	28.6	303.27	292.62
0657	Dabadghao et al. 1963:Table 1	Panicum antidotale		Poaceae	Grass	P	Herbaceous	Monocot			C4	1.96	1.1			1.6	0.19		4.97	0.03024	64.8082	36.372	8.42	0.89	0.82	0.09	Deserts & Xeric Shrublands	Northwestern thorn scrub forests	IM	41303	S	Central Research Farm Jodhpur. India	26.28	73.03	5.002	235	loamy sand	LoSa	C		299.86	13.04	45.6	593.04	312.95	284.35	28.6	303.27	292.62
0658	Dabral 1983	Shorea robusta		Dipterocarpaceae	Tree	P	Woody	Dicot	D		C3	3.6	2.2						36.49					0.82			Tropical & Subtropical Dry Broadleaf Forests	Central Deccan Plateau dry deciduous forests	IM	40201		N India	20.59	78.96	169.257	252					300.54	13.4	46.85	466.4	315.05	286.45	28.6	300.52	294.98
0659	Damman 1971	Abies balsamea		Pinaceae	Tree	P	Woody	Gymnosperm	E	needle-leaf	C3	0.625															Boreal Forests/Taiga	Newfoundland Highland forests	NA.	50611		Newfoundland. Canada	48.45	-58.4	186.148	16	loamy sand over sand	LoSa	C		277.31	8.12	25.52	858.21	292.65	260.85	31.8	279.98	269.83
0660	Damman 1971	Picea mariana		Pinaceae	Tree	P	Woody	Gymnosperm	E	needle-leaf	C3	0.625															Boreal Forests/Taiga	Newfoundland Highland forests	NA.	50611		Newfoundland. Canada	48.45	-58.4	186.148	16	loamy sand over sand	LoSa	C		277.31	8.12	25.52	858.21	292.65	260.85	31.8	279.98	269.83
0661	Davis & Pase 1977:p. 177	Quercus turbinella		Fagaceae	Shrub	P	Woody	Dicot	E	broad-leaf	C3	6.4	6.9			2.4	5.7		638.17	40.8281	0.156755	0.169001	0.42	0.46	0.38	0.41	Deserts & Xeric Shrublands	Arizona Mountains forests	NA.	50503	S	Arizona. USA	33.58	-111.27	306.565		very gravelly sandy loam. fractured granite	SaLo	C		293.42	15.73	41.84	809.82	311.45	273.85	37.6	285.22	296.6
0662	Davis 1972:p. 42	Arctostaphylos pallida		Ericaceae	Shrub	P	Woody	Dicot	E	broad-leaf	C3	4															Mediterranean Forests, Woodlands & Scrub	California interior chaparral and woodlands	NA.	51202	S	California. USA	37.76	-122.16			shallow on fractured shale	Ro	C		288.05	12.51	54.86	355.36	298.35	275.55	22.8	284.42	291.72
0663	Davis 1972:p. 42	Arctostaphylos glutinosa		Ericaceae	Shrub	P	Woody	Dicot	E	broad-leaf	C3	2.5															Mediterranean Forests, Woodlands & Scrub				S	California. USA	37.01	-122.2			shallow on fractured shale	Ro	C		286.68	9.57	54.36	234.85	295.35	277.75	17.6	284.3	289.23
0664	Dawson 1993	Acer saccharum	Aceraceae	Sapindaceae	Tree	P	Woody	Dicot	D	broad-leaf	C3	3.7															Temperate Broadleaf & Mixed Forests	Allegheny Highlands forests	NA.	50401	T	New York. USA	42.4428	-76.4935		127	silty loam with hardpan	SiLo	M		282.02	10.54	28.72	953.17	298.95	262.25	36.7	293.53	270.93
0665	Day 1944:Canadell et al. 1996	Populus tremuloides		Salicaceae	Tree	P	Woody	Dicot	D	broad-leaf	C3	2.3															Temperate Broadleaf & Mixed Forests	Western Great Lakes forests	NA.	50416	T	Dunbar Forest Experiment Station, near Sault Ste. Marie Michigan. USA	46.32	-84.23	282.371	181	grey clay	Cl	F		278.09	10.57	26.75	1052.15	295.75	256.25	39.5	289.83	265.38
0666	Day 1959	Eucalyptus camaldulensis		Myrtaceae	Tree	P	Woody	Dicot	E	broad-leaf	C3	9															Mediterranean Forests, Woodlands & Scrub	Cyprus Mediterranean forests	PA	81206	T	Cyprus	35.2	33.4	54.266	112					292.75	12.12	39.99	694.57	308.15	277.85	30.3	284.8	301.23
0667	Day 1959	Eucalyptus gomphocephala		Myrtaceae	Tree	P	Woody	Dicot	E	broad-leaf	C3	9															Mediterranean Forests, Woodlands & Scrub	Cyprus Mediterranean forests	PA	81206	T	Cyprus	35.2	33.4	54.266	112					292.75	12.12	39.99	694.57	308.15	277.85	30.3	284.8	301.23
0668	Dell et al. 1983:6	Eucalyptus marginata		Myrtaceae	Tree	P	Woody	Dicot	E	broad-leaf	C3	40															Mediterranean Forests, Woodlands & Scrub	Southwest Australia woodlands	AA	11210	T	S Western Australia	-32.27	116.08		243	fissured granite. clay subsoil	Ro	C	15	289.38	10.56	47.14	448.74	300.15	277.75	22.4	284.32	294.8
0669	DeSouza et al. 1986	Malosma laurina	Rhus laurina	Anacardiaceae	Shrub	P	Woody	Dicot	E	broad-leaf	C3	13.2															Mediterranean Forests, Woodlands & Scrub	California coastal sage and chaparral	NA.	51201	S	California. USA	34.03	-118.72		168	not in text
0670	Dhyani et al. 1990:Table 3	Bauhinia purpurea		Fabaceae	Tree	P	Woody	Dicot	D	broad-leaf	C3	3.45	0.95			2			6.52					1.82	0.58		Tropical & Subtropical Moist Broadleaf Forests	Upper Gangetic Plains moist deciduous forests	IM	40166	T	Uttar Pradesh. India	30.34	78.03	278.283	517	silty loam over silty clay	SiLo	M		294.78	13.25	45.85	600.83	308.05	279.15	28.9	299.08	287.4
0671	Dhyani et al. 1990:Table 3	Eucalyptus tereticornis		Myrtaceae	Tree	P	Woody	Dicot	E	broad-leaf	C3	4.15	1.25			4.1			13.58					1.66	0.99		Tropical & Subtropical Moist Broadleaf Forests	Upper Gangetic Plains moist deciduous forests	IM	40166	T	Uttar Pradesh. India	30.34	78.03	278.283	517	silty loam over silty clay	SiLo	M		294.78	13.25	45.85	600.83	308.05	279.15	28.9	299.08	287.4
0672	Dhyani et al. 1990:Table 3	Grewia optiva	family: Tiliaceae	Malvaceae	Tree	P	Woody	Dicot	D	broad-leaf	C3	2.45	1.35			2.4			9.35					0.91	0.98		Tropical & Subtropical Moist Broadleaf Forests	Upper Gangetic Plains moist deciduous forests	IM	40166	T	Uttar Pradesh. India	30.34	78.03	278.283	517	silty loam over silty clay	SiLo	M		294.78	13.25	45.85	600.83	308.05	279.15	28.9	299.08	287.4
0673	Dhyani et al. 1990:Table 3	Leucaena leucocephala		Fabaceae	Tree	P	Woody	Dicot	E	broad-leaf	C3	2.8	1.35			3.5			10.69					1.04	1.25		Tropical & Subtropical Moist Broadleaf Forests	Upper Gangetic Plains moist deciduous forests	IM	40166	T	Uttar Pradesh. India	30.34	78.03	278.283	517	silty loam over silty clay	SiLo	M		294.78	13.25	45.85	600.83	308.05	279.15	28.9	299.08	287.4
0674	Dhyani et al. 1990:Table 3	Ougeinia oojeinensis		Fabaceae	Tree	P	Woody	Dicot	D	broad-leaf	C3	3.5	1.1			2.7			8.87					1.59	0.77		Tropical & Subtropical Moist Broadleaf Forests	Upper Gangetic Plains moist deciduous forests	IM	40166	T	Uttar Pradesh. India	30.34	78.03	278.283	517	silty loam over silty clay	SiLo	M		294.78	13.25	45.85	600.83	308.05	279.15	28.9	299.08	287.4
0675	Dobrowolski et al. 1990	Agropyron desertorum		Poaceae	Grass	P	Herbaceous	Monocot			C3	1.3															Temperate Grasslands, Savannas & Shrublands	Great Basin shrub steppe	NA.	51305	S	between Pilot and Puddle Valley Utah. USA	40.67	-113.24	264.562	1296	Silty Clay	SiCl	F		283.43	15.31	35.35	1000.85	304.95	261.65	43.3	288.08	271.2
0676	Dobrowolski et al. 1990	Artemisia tridentata ssp. vaseyana		Asteraceae	Semi-shrub	P	Woody	Dicot	E		C3	2.2	1.5						10.37					0.73			Temperate Grasslands, Savannas & Shrublands	Great Basin shrub steppe	NA.	51305	S	between Pilot and Puddle Valley Utah. USA	40.67	-113.24	264.562	1296	rocky loam. Mollisol	Lo	M		283.43	15.31	35.35	1000.85	304.95	261.65	43.3	288.08	271.2
0677	Dodd et al. 1984;Find Paper	Acacia barbinervis		Fabaceae	Semi-shrub	P	Woody	Dicot	E	broad-leaf	C3	0.15	0.05			0.23	0.06		0	0.00043	345.989	115.33	3.83	1.5	1.53	0.6	Mediterranean Forests, Woodlands & Scrub	Swan Coastal Plain Scrub and Woodlands	AA	11205	S	S Western Australia	-31.95	115.9	185.265	4	grey sands with hardpan	Sa	C		291.84	9.54	46.54	406.31	301.95	281.45	20.5	287.28	296.78
0678	Dodd et al. 1984;Find Paper	Acacia huegelii		Fabaceae	Semi-shrub	P	Woody	Dicot	E	broad-leaf	C3	0.37	0.08			0.22	0.08		0	0.00074	501.881	108.515	2.75	2.31	0.59	0.5	Mediterranean Forests, Woodlands & Scrub	Swan Coastal Plain Scrub and Woodlands	AA	11205	S	S Western Australia	-31.95	115.9	185.265	4	grey sands with hardpan	Sa	C		291.84	9.54	46.54	406.31	301.95	281.45	20.5	287.28	296.78
0679	Dodd et al. 1984;Find Paper	Acacia pulchella		Fabaceae	Shrub	P	Woody	Dicot	E	broad-leaf	C3	0.42	0.13			0.61	0.35		0.01	0.03913	10.7346	3.32261	1.74	1.62	1.45	1.35	Mediterranean Forests, Woodlands & Scrub	Swan Coastal Plain Scrub and Woodlands	AA	11205	S	S Western Australia	-31.95	115.9	185.265	4	grey sands with hardpan	Sa	C		291.84	9.54	46.54	406.31	301.95	281.45	20.5	287.28	296.78
0680	Dodd et al. 1984;Find Paper	Adenanthos cygnorum		Proteaceae	Shrub	P	Woody	Dicot	E	needle-leaf	C3	0.36	0.1			0.59	0.12		0.01	0.00445	80.9262	22.4795	4.92	1.8	1.64	0.6	Mediterranean Forests, Woodlands & Scrub	Swan Coastal Plain Scrub and Woodlands	AA	11205	S	S Western Australia	-31.95	115.9	185.265	4	grey sands with hardpan	Sa	C		291.84	9.54	46.54	406.31	301.95	281.45	20.5	287.28	296.78
0681	Dodd et al. 1984;Find Paper	Allocasuarina humilis		Casuarinaceae	Shrub	P	Woody	Dicot		needle-leaf	C3	1.3	0.68			0.55	0.9		1.26	0.23326	5.5731	2.91516	0.61	0.96	0.42	0.66	Mediterranean Forests, Woodlands & Scrub	Swan Coastal Plain Scrub and Woodlands	AA	11205	S	S Western Australia	-31.95	115.9	185.265	4	grey sands with hardpan	Sa	C		291.84	9.54	46.54	406.31	301.95	281.45	20.5	287.28	296.78
0682	Dodd et al. 1984;Find Paper	Andersonia heterophylla		Ericaceae	Semi-shrub	P	Woody	Dicot	E		C3	0.16	0.03			0.13	0.08		0	0.00044	367.281	68.8651	1.63	2.67	0.81	1.33	Mediterranean Forests, Woodlands & Scrub	Swan Coastal Plain Scrub and Woodlands	AA	11205	S	S Western Australia	-31.95	115.9	185.265	4	grey sands with hardpan	Sa	C		291.84	9.54	46.54	406.31	301.95	281.45	20.5	287.28	296.78
0683	Dodd et al. 1984;Find Paper	Aotus ericoides		Fabaceae	Shrub	P	Woody	Dicot	E	broad-leaf	C3	0.25	0.1			0.4	0.35		0.01	0.02566	9.74418	3.89767	1.14	1.25	1.6	1.75	Mediterranean Forests, Woodlands & Scrub	Swan Coastal Plain Scrub and Woodlands	AA	11205	S	S Western Australia	-31.95	115.9	185.265	4	grey sands with hardpan	Sa	C		291.84	9.54	46.54	406.31	301.95	281.45	20.5	287.28	296.78
0684	Dodd et al. 1984;Find Paper	Astartea fascicularis		Myrtaceae	Shrub	P	Woody	Dicot	E	needle-leaf	C3	0.8	0.53			0.82	0.43		0.47	0.07939	10.0772	6.67616	1.91	0.75	1.03	0.41	Mediterranean Forests, Woodlands & Scrub	Swan Coastal Plain Scrub and Woodlands	AA	11205	S	S Western Australia	-31.95	115.9	185.265	4	grey sands with hardpan	Sa	C		291.84	9.54	46.54	406.31	301.95	281.45	20.5	287.28	296.78
0685	Dodd et al. 1984;Find Paper	Astroloma xerophyllum		Ericaceae	Semi-shrub	P	Woody	Dicot	E	needle-leaf	C3	0.4	0.23			0.44	0.4		0.04	0.03686	10.8515	6.2396	1.1	0.87	1.1	0.87	Mediterranean Forests, Woodlands & Scrub	Swan Coastal Plain Scrub and Woodlands	AA	11205	S	S Western Australia	-31.95	115.9	185.265	4	grey sands with hardpan	Sa	C		291.84	9.54	46.54	406.31	301.95	281.45	20.5	287.28	296.78
0686	Dodd et al. 1984;Find Paper	Astroloma xerophyllum		Ericaceae	Semi-shrub	P	Woody	Dicot	E	needle-leaf	C3	0.85	0.5			0.75	0.78		0.45	0.23892	3.5577	2.09277	0.96	0.85	0.88	0.78	Mediterranean Forests, Woodlands & Scrub	Swan Coastal Plain Scrub and Woodlands	AA	11205	S	S Western Australia	-31.95	115.9	185.265	4	grey sands with hardpan	Sa	C		291.84	9.54	46.54	406.31	301.95	281.45	20.5	287.28	296.78
0687	Dodd et al. 1984;Find Paper	Bossiaea eriocarpa		Fabaceae	Semi-shrub	P	Woody	Dicot	E	broad-leaf	C3	0.17	0.01			0.11	0.03		0	5e-05	3279.56	192.915	3.67	8.5	0.65	1.5	Mediterranean Forests, Woodlands & Scrub	Swan Coastal Plain Scrub and Woodlands	AA	11205	S	S Western Australia	-31.95	115.9	185.265	4	grey sands with hardpan	Sa	C		291.84	9.54	46.54	406.31	301.95	281.45	20.5	287.28	296.78
0688	Dodd et al. 1984;Find Paper	Bossiaea eriocarpa		Fabaceae	Semi-shrub	P	Woody	Dicot	E	broad-leaf	C3	0.9	0.55			0.63	0.85		0.57	0.23833	3.77629	2.30773	0.74	0.82	0.7	0.77	Mediterranean Forests, Woodlands & Scrub	Swan Coastal Plain Scrub and Woodlands	AA	11205	S	S Western Australia	-31.95	115.9	185.265	4	grey sands with hardpan	Sa	C		291.84	9.54	46.54	406.31	301.95	281.45	20.5	287.28	296.78
0689	Dodd et al. 1984;Find Paper	Calytrix flavescens		Myrtaceae	Semi-shrub	P	Woody	Dicot	E		C3	0.15	0.18			0.18	0.1		0.01	0.00094	159.155	190.986	1.8	0.42	1.2	0.28	Mediterranean Forests, Woodlands & Scrub	Swan Coastal Plain Scrub and Woodlands	AA	11205	S	S Western Australia	-31.95	115.9	185.265	4	grey sands with hardpan	Sa	C		291.84	9.54	46.54	406.31	301.95	281.45	20.5	287.28	296.78
0690	Dodd et al. 1984;Find Paper	Calytrix flavescens		Myrtaceae	Semi-shrub	P	Woody	Dicot	E		C3	2	0.8			0.35	0.65		2.68	0.07743	25.8307	10.3323	0.54	1.25	0.18	0.41	Mediterranean Forests, Woodlands & Scrub	Swan Coastal Plain Scrub and Woodlands	AA	11205	S	S Western Australia	-31.95	115.9	185.265	4	grey sands with hardpan	Sa	C		291.84	9.54	46.54	406.31	301.95	281.45	20.5	287.28	296.78
0691	Dodd et al. 1984;Find Paper	Calytrix fraseri		Myrtaceae	Semi-shrub	P	Woody	Dicot	E		C3	0.6	0.25			0.45	0.18		0.08	0.00763	78.595	32.7479	2.5	1.2	0.75	0.36	Mediterranean Forests, Woodlands & Scrub	Swan Coastal Plain Scrub and Woodlands	AA	11205	S	S Western Australia	-31.95	115.9	185.265	4	grey sands with hardpan	Sa	C		291.84	9.54	46.54	406.31	301.95	281.45	20.5	287.28	296.78
0692	Dodd et al. 1984;Find Paper	Calytrix sapphirina	Calytrix empetroides	Myrtaceae	Semi-shrub	P	Woody	Dicot			C3	0.2	0.07			0.34	0.13		0	0.00301	66.4761	23.2666	2.62	1.43	1.7	0.93	Mediterranean Forests, Woodlands & Scrub	Swan Coastal Plain Scrub and Woodlands	AA	11205	S	S Western Australia	-31.95	115.9	185.265	4	grey sands with hardpan	Sa	C		291.84	9.54	46.54	406.31	301.95	281.45	20.5	287.28	296.78
0693	Dodd et al. 1984;Find Paper	Calytrix sapphirina	Calytrix empetroides	Myrtaceae	Semi-shrub	P	Woody	Dicot			C3	0.63	0.14			0.55	0.33		0.03	0.03136	20.0887	4.46415	1.67	2.25	0.87	1.18	Mediterranean Forests, Woodlands & Scrub	Swan Coastal Plain Scrub and Woodlands	AA	11205	S	S Western Australia	-31.95	115.9	185.265	4	grey sands with hardpan	Sa	C		291.84	9.54	46.54	406.31	301.95	281.45	20.5	287.28	296.78
0694	Dodd et al. 1984;Find Paper	Conospermum incurvum		Proteaceae	Semi-shrub	P	Woody	Dicot			C3	0.8	0.1			0.35	0.38		0.02	0.02646	30.2313	3.77891	0.92	4	0.44	1.9	Mediterranean Forests, Woodlands & Scrub	Swan Coastal Plain Scrub and Woodlands	AA	11205	S	S Western Australia	-31.95	115.9	185.265	4	grey sands with hardpan	Sa	C		291.84	9.54	46.54	406.31	301.95	281.45	20.5	287.28	296.78
0695	Dodd et al. 1984;Find Paper	Conostephium minus		Ericaceae	Semi-shrub	P	Woody	Dicot			C3	0.25	0.22			0.3	0.33		0.03	0.01711	14.6148	12.861	0.91	0.57	1.2	0.75	Mediterranean Forests, Woodlands & Scrub	Swan Coastal Plain Scrub and Woodlands	AA	11205	S	S Western Australia	-31.95	115.9	185.265	4	grey sands with hardpan	Sa	C		291.84	9.54	46.54	406.31	301.95	281.45	20.5	287.28	296.78
0696	Dodd et al. 1984;Find Paper	Conostephium minus		Ericaceae	Semi-shrub	P	Woody	Dicot			C3	0.52	0.24			0.37	0.48		0.06	0.04464	11.6499	5.37686	0.77	1.08	0.71	1	Mediterranean Forests, Woodlands & Scrub	Swan Coastal Plain Scrub and Woodlands	AA	11205	S	S Western Australia	-31.95	115.9	185.265	4	grey sands with hardpan	Sa	C		291.84	9.54	46.54	406.31	301.95	281.45	20.5	287.28	296.78
0697	Dodd et al. 1984;Find Paper	Conostephium pendulum		Ericaceae	Semi-shrub	P	Woody	Dicot			C3	0.22	0.09			0.17	0.1		0	0.00089	247.158	101.11	1.7	1.22	0.77	0.56	Mediterranean Forests, Woodlands & Scrub	Swan Coastal Plain Scrub and Woodlands	AA	11205	S	S Western Australia	-31.95	115.9	185.265	4	grey sands with hardpan	Sa	C		291.84	9.54	46.54	406.31	301.95	281.45	20.5	287.28	296.78
0698	Dodd et al. 1984;Find Paper	Daviesia gracilis	Daviesia juncea	Fabaceae	Semi-shrub	P	Woody	Dicot	E		C3	1.2	0.08			0.42	0.23		0.02	0.01163	103.152	6.8768	1.83	7.5	0.35	1.44	Mediterranean Forests, Woodlands & Scrub	Swan Coastal Plain Scrub and Woodlands	AA	11205	S	S Western Australia	-31.95	115.9	185.265	4	grey sands with hardpan	Sa	C		291.84	9.54	46.54	406.31	301.95	281.45	20.5	287.28	296.78
0699	Dodd et al. 1984;Find Paper	Daviesia gracilis	Daviesia juncea	Fabaceae	Semi-shrub	P	Woody	Dicot	E		C3	1.8	0.25			0.6	0.9		0.24	0.25447	7.07355	0.982438	0.67	3.6	0.33	1.8	Mediterranean Forests, Woodlands & Scrub	Swan Coastal Plain Scrub and Woodlands	AA	11205	S	S Western Australia	-31.95	115.9	185.265	4	grey sands with hardpan	Sa	C		291.84	9.54	46.54	406.31	301.95	281.45	20.5	287.28	296.78
0700	Dodd et al. 1984;Find Paper	Eremaea pauciflora		Myrtaceae	Semi-shrub	P	Woody	Dicot	E	broad-leaf	C3	0.9	0.18			0.4	0.45		0.06	0.04241	21.2207	4.24413	0.89	2.5	0.44	1.25	Mediterranean Forests, Woodlands & Scrub	Swan Coastal Plain Scrub and Woodlands	AA	11205	S	S Western Australia	-31.95	115.9	185.265	4	grey sands with hardpan	Sa	C		291.84	9.54	46.54	406.31	301.95	281.45	20.5	287.28	296.78
0701	Dodd et al. 1984;Find Paper	Eremaea pauciflora		Myrtaceae	Semi-shrub	P	Woody	Dicot	E	broad-leaf	C3	2.4	3			0.9	0.9		45.24	0.3817	6.2876	7.8595	1	0.4	0.38	0.15	Mediterranean Forests, Woodlands & Scrub	Swan Coastal Plain Scrub and Woodlands	AA	11205	S	S Western Australia	-31.95	115.9	185.265	4	grey sands with hardpan	Sa	C		291.84	9.54	46.54	406.31	301.95	281.45	20.5	287.28	296.78
0702	Dodd et al. 1984;Find Paper	Eriostemon spicatus		Rutaceae	Semi-shrub	P	Woody	Dicot			C3	0.14	0.03			0.27	0.09		0	0.00115	122.259	26.1983	3	2.33	1.93	1.5	Mediterranean Forests, Woodlands & Scrub	Swan Coastal Plain Scrub and Woodlands	AA	11205	S	S Western Australia	-31.95	115.9	185.265	4	grey sands with hardpan	Sa	C		291.84	9.54	46.54	406.31	301.95	281.45	20.5	287.28	296.78
0703	Dodd et al. 1984;Find Paper	Eriostemon spicatus		Rutaceae	Semi-shrub	P	Woody	Dicot			C3	0.8	0.28			1.05	0.53		0.13	0.15443	5.18025	1.81309	1.98	1.43	1.31	0.95	Mediterranean Forests, Woodlands & Scrub	Swan Coastal Plain Scrub and Woodlands	AA	11205	S	S Western Australia	-31.95	115.9	185.265	4	grey sands with hardpan	Sa	C		291.84	9.54	46.54	406.31	301.95	281.45	20.5	287.28	296.78
0704	Dodd et al. 1984;Find Paper	Euchilopsis linearis		Fabaceae	Shrub	P	Woody	Dicot	D	broad-leaf	C3	0.42	0.2			0.9	1.5		0.04	1.06029	0.396119	0.188628	0.6	1.05	2.14	3.75	Mediterranean Forests, Woodlands & Scrub	Swan Coastal Plain Scrub and Woodlands	AA	11205	S	S Western Australia	-31.95	115.9	185.265	4	grey sands with hardpan	Sa	C		291.84	9.54	46.54	406.31	301.95	281.45	20.5	287.28	296.78
0705	Dodd et al. 1984;Find Paper	Gompholobium tomentosum		Fabaceae	Semi-shrub	P	Woody	Dicot			C3	0.1	0.02			0.1	0.03		0	5e-05	2122.07	424.413	3.33	2.5	1	0.75	Mediterranean Forests, Woodlands & Scrub	Swan Coastal Plain Scrub and Woodlands	AA	11205	S	S Western Australia	-31.95	115.9	185.265	4	grey sands with hardpan	Sa	C		291.84	9.54	46.54	406.31	301.95	281.45	20.5	287.28	296.78
0706	Dodd et al. 1984;Find Paper	Gompholobium tomentosum		Fabaceae	Semi-shrub	P	Woody	Dicot			C3	1.05	0.2			0.56	0.37		0.09	0.04014	26.1577	4.98241	1.51	2.63	0.53	0.93	Mediterranean Forests, Woodlands & Scrub	Swan Coastal Plain Scrub and Woodlands	AA	11205	S	S Western Australia	-31.95	115.9	185.265	4	grey sands with hardpan	Sa	C		291.84	9.54	46.54	406.31	301.95	281.45	20.5	287.28	296.78
0707	Dodd et al. 1984;Find Paper	Hemiandra pungens		Lamiaceae	Semi-shrub	P	Woody	Dicot	E	needle-leaf	C3	0.1	0.08			0.1	0.05		0	0.00013	763.944	611.155	2	0.63	1	0.31	Mediterranean Forests, Woodlands & Scrub	Swan Coastal Plain Scrub and Woodlands	AA	11205	S	S Western Australia	-31.95	115.9	185.265	4	grey sands with hardpan	Sa	C		291.84	9.54	46.54	406.31	301.95	281.45	20.5	287.28	296.78
0708	Dodd et al. 1984;Find Paper	Hemiandra pungens		Lamiaceae	Semi-shrub	P	Woody	Dicot	E	needle-leaf	C3	0.4	0.21			0.3	0.65		0.04	0.06637	6.02717	3.16426	0.46	0.95	0.75	1.55	Mediterranean Forests, Woodlands & Scrub	Swan Coastal Plain Scrub and Woodlands	AA	11205	S	S Western Australia	-31.95	115.9	185.265	4	grey sands with hardpan	Sa	C		291.84	9.54	46.54	406.31	301.95	281.45	20.5	287.28	296.78
0709	Dodd et al. 1984;Find Paper	Hibbertia aurea		Dilleniaceae	Semi-shrub	P	Woody	Dicot	E	broad-leaf	C3	0.25	0.06			0.15	0.04		0	0.00013	1989.44	477.465	3.75	2.08	0.6	0.33	Mediterranean Forests, Woodlands & Scrub	Swan Coastal Plain Scrub and Woodlands	AA	11205	S	S Western Australia	-31.95	115.9	185.265	4	grey sands with hardpan	Sa	C		291.84	9.54	46.54	406.31	301.95	281.45	20.5	287.28	296.78
0710	Dodd et al. 1984;Find Paper	Hibbertia aurea		Dilleniaceae	Semi-shrub	P	Woody	Dicot	E	broad-leaf	C3	0.9	0.3			0.38	0.5		0.17	0.04974	18.0934	6.03113	0.76	1.5	0.42	0.83	Mediterranean Forests, Woodlands & Scrub	Swan Coastal Plain Scrub and Woodlands	AA	11205	S	S Western Australia	-31.95	115.9	185.265	4	grey sands with hardpan	Sa	C		291.84	9.54	46.54	406.31	301.95	281.45	20.5	287.28	296.78
0711	Dodd et al. 1984;Find Paper	Hibbertia helianthemoides		Dilleniaceae	Semi-shrub	P	Woody	Dicot	E	broad-leaf	C3	0.1	0.02			0.15	0.05		0	0.0002	509.296	101.859	3	2.5	1.5	1.25	Mediterranean Forests, Woodlands & Scrub	Swan Coastal Plain Scrub and Woodlands	AA	11205	S	S Western Australia	-31.95	115.9	185.265	4	grey sands with hardpan	Sa	C		291.84	9.54	46.54	406.31	301.95	281.45	20.5	287.28	296.78
0712	Dodd et al. 1984;Find Paper	Hibbertia helianthemoides		Dilleniaceae	Semi-shrub	P	Woody	Dicot	E	broad-leaf	C3	0.7	0.18			0.43	0.28		0.05	0.01765	39.6565	10.1974	1.54	1.94	0.61	0.78	Mediterranean Forests, Woodlands & Scrub	Swan Coastal Plain Scrub and Woodlands	AA	11205	S	S Western Australia	-31.95	115.9	185.265	4	grey sands with hardpan	Sa	C		291.84	9.54	46.54	406.31	301.95	281.45	20.5	287.28	296.78
0713	Dodd et al. 1984;Find Paper	Hibbertia huegelii		Dilleniaceae	Semi-shrub	P	Woody	Dicot	E	broad-leaf	C3	0.2	0.13			0.35	0.15		0.01	0.00412	48.5044	31.5278	2.33	0.77	1.75	0.58	Mediterranean Forests, Woodlands & Scrub	Swan Coastal Plain Scrub and Woodlands	AA	11205	S	S Western Australia	-31.95	115.9	185.265	4	grey sands with hardpan	Sa	C		291.84	9.54	46.54	406.31	301.95	281.45	20.5	287.28	296.78
0714	Dodd et al. 1984;Find Paper	Hibbertia hypericoides		Dilleniaceae	Semi-shrub	P	Woody	Dicot	E	broad-leaf	C3	0.19	0.4			0.16	0.04		0.06	0.00013	1417.47	2984.16	4	0.24	0.84	0.05	Mediterranean Forests, Woodlands & Scrub	Swan Coastal Plain Scrub and Woodlands	AA	11205	S	S Western Australia	-31.95	115.9	185.265	4	grey sands with hardpan	Sa	C		291.84	9.54	46.54	406.31	301.95	281.45	20.5	287.28	296.78
0715	Dodd et al. 1984;Find Paper	Hibbertia hypericoides		Dilleniaceae	Semi-shrub	P	Woody	Dicot	E	broad-leaf	C3	2.1	0.9			0.9	0.9		3.56	0.3817	5.50165	2.35785	1	1.17	0.43	0.5	Mediterranean Forests, Woodlands & Scrub	Swan Coastal Plain Scrub and Woodlands	AA	11205	S	S Western Australia	-31.95	115.9	185.265	4	grey sands with hardpan	Sa	C		291.84	9.54	46.54	406.31	301.95	281.45	20.5	287.28	296.78
0716	Dodd et al. 1984;Find Paper	Hibbertia subvaginata		Dilleniaceae	Shrub	P	Woody	Dicot	E	broad-leaf	C3	0.67	0.2			0.45	0.48		0.06	0.05429	12.3419	3.68414	0.94	1.68	0.67	1.2	Mediterranean Forests, Woodlands & Scrub	Swan Coastal Plain Scrub and Woodlands	AA	11205	S	S Western Australia	-31.95	115.9	185.265	4	grey sands with hardpan	Sa	C		291.84	9.54	46.54	406.31	301.95	281.45	20.5	287.28	296.78
0717	Dodd et al. 1984;Find Paper	Hypocalymma angustifolium		Myrtaceae	Semi-shrub	P	Woody	Dicot	E	needle-leaf	C3	0.11	0.01			0.06	0.03		0	3e-05	3890.45	353.678	2	5.5	0.55	1.5	Mediterranean Forests, Woodlands & Scrub	Swan Coastal Plain Scrub and Woodlands	AA	11205	S	S Western Australia	-31.95	115.9	185.265	4	grey sands with hardpan	Sa	C		291.84	9.54	46.54	406.31	301.95	281.45	20.5	287.28	296.78
0718	Dodd et al. 1984;Find Paper	Hypocalymma angustifolium		Myrtaceae	Semi-shrub	P	Woody	Dicot	E	needle-leaf	C3	0.86	0.62			0.62	0.9		0.69	0.26295	3.27057	2.35785	0.69	0.69	0.72	0.73	Mediterranean Forests, Woodlands & Scrub	Swan Coastal Plain Scrub and Woodlands	AA	11205	S	S Western Australia	-31.95	115.9	185.265	4	grey sands with hardpan	Sa	C		291.84	9.54	46.54	406.31	301.95	281.45	20.5	287.28	296.78
0719	Dodd et al. 1984;Find Paper	Lechenaultia floribunda		Goodeniaceae	Semi-shrub	P	Woody	Dicot	E	broad-leaf	C3	0.15	0.07			0.1	0.13		0	0.00088	169.514	79.1066	0.77	1.07	0.67	0.93	Mediterranean Forests, Woodlands & Scrub	Swan Coastal Plain Scrub and Woodlands	AA	11205	S	S Western Australia	-31.95	115.9	185.265	4	grey sands with hardpan	Sa	C		291.84	9.54	46.54	406.31	301.95	281.45	20.5	287.28	296.78
0720	Dodd et al. 1984;Find Paper	Leucopogon conostephioides		Ericaceae	Semi-shrub	P	Woody	Dicot	E	broad-leaf	C3	0.09	0.02			0.07	0.04		0	6e-05	1534.71	341.046	1.75	2.25	0.78	1	Mediterranean Forests, Woodlands & Scrub	Swan Coastal Plain Scrub and Woodlands	AA	11205	S	S Western Australia	-31.95	115.9	185.265	4	grey sands with hardpan	Sa	C		291.84	9.54	46.54	406.31	301.95	281.45	20.5	287.28	296.78
0721	Dodd et al. 1984;Find Paper	Leucopogon conostephioides		Ericaceae	Semi-shrub	P	Woody	Dicot	E	broad-leaf	C3	0.92	0.38			0.5	0.85		0.28	0.18915	4.86386	2.00899	0.59	1.21	0.54	1.12	Mediterranean Forests, Woodlands & Scrub	Swan Coastal Plain Scrub and Woodlands	AA	11205	S	S Western Australia	-31.95	115.9	185.265	4	grey sands with hardpan	Sa	C		291.84	9.54	46.54	406.31	301.95	281.45	20.5	287.28	296.78
0722	Dodd et al. 1984;Find Paper	Leucopogon sprengelioides		Ericaceae	Semi-shrub	P	Woody	Dicot	E	broad-leaf	C3	0.1	0.04			0.16	0.07		0	0.00041	243.605	97.4418	2.29	1.25	1.6	0.88	Mediterranean Forests, Woodlands & Scrub	Swan Coastal Plain Scrub and Woodlands	AA	11205	S	S Western Australia	-31.95	115.9	185.265	4	grey sands with hardpan	Sa	C		291.84	9.54	46.54	406.31	301.95	281.45	20.5	287.28	296.78
0723	Dodd et al. 1984;Find Paper	Leucopogon sprengelioides		Ericaceae	Semi-shrub	P	Woody	Dicot	E	broad-leaf	C3	0.51	0.15			0.75	0.65		0.02	0.16592	3.07386	0.904075	1.15	1.7	1.47	2.17	Mediterranean Forests, Woodlands & Scrub	Swan Coastal Plain Scrub and Woodlands	AA	11205	S	S Western Australia	-31.95	115.9	185.265	4	grey sands with hardpan	Sa	C		291.84	9.54	46.54	406.31	301.95	281.45	20.5	287.28	296.78
0724	Dodd et al. 1984;Find Paper	Melaleuca scabra		Myrtaceae	Semi-shrub	P	Woody	Dicot	E	broad-leaf	C3	0.35	0.09			0.2	0.15		0.01	0.00236	148.545	38.1972	1.33	1.94	0.57	0.83	Mediterranean Forests, Woodlands & Scrub	Swan Coastal Plain Scrub and Woodlands	AA	11205	S	S Western Australia	-31.95	115.9	185.265	4	grey sands with hardpan	Sa	C		291.84	9.54	46.54	406.31	301.95	281.45	20.5	287.28	296.78
0725	Dodd et al. 1984;Find Paper	Melaleuca scabra		Myrtaceae	Semi-shrub	P	Woody	Dicot	E	broad-leaf	C3	2	0.77			0.6	1		2.48	0.31416	6.3662	2.45099	0.6	1.3	0.3	0.65	Mediterranean Forests, Woodlands & Scrub	Swan Coastal Plain Scrub and Woodlands	AA	11205	S	S Western Australia	-31.95	115.9	185.265	4	grey sands with hardpan	Sa	C		291.84	9.54	46.54	406.31	301.95	281.45	20.5	287.28	296.78
0726	Dodd et al. 1984;Find Paper	Melaleuca seriata		Myrtaceae	Semi-shrub	P	Woody	Dicot	E	broad-leaf	C3	0.25	0.07			0.35	0.23		0	0.00969	25.788	7.22064	1.52	1.79	1.4	1.64	Mediterranean Forests, Woodlands & Scrub	Swan Coastal Plain Scrub and Woodlands	AA	11205	S	S Western Australia	-31.95	115.9	185.265	4	grey sands with hardpan	Sa	C		291.84	9.54	46.54	406.31	301.95	281.45	20.5	287.28	296.78
0727	Dodd et al. 1984;Find Paper	Melaleuca seriata		Myrtaceae	Semi-shrub	P	Woody	Dicot	E	broad-leaf	C3	2.1	0.95			0.55	0.73		3.97	0.15346	13.684	6.19037	0.75	1.11	0.26	0.38	Mediterranean Forests, Woodlands & Scrub	Swan Coastal Plain Scrub and Woodlands	AA	11205	S	S Western Australia	-31.95	115.9	185.265	4	grey sands with hardpan	Sa	C		291.84	9.54	46.54	406.31	301.95	281.45	20.5	287.28	296.78
0728	Dodd et al. 1984;Find Paper	Nemcia capitata	Oxylobium capitatum	Fabaceae	Semi-shrub	P	Woody	Dicot		broad-leaf	C3	0.2	0.08			0.2	0.09		0	0.00085	235.785	94.314	2.22	1.25	1	0.56	Mediterranean Forests, Woodlands & Scrub	Swan Coastal Plain Scrub and Woodlands	AA	11205	S	S Western Australia	-31.95	115.9	185.265	4	grey sands with hardpan	Sa	C		291.84	9.54	46.54	406.31	301.95	281.45	20.5	287.28	296.78
0729	Dodd et al. 1984;Find Paper	Nemcia capitata	Oxylobium capitatum	Fabaceae	Semi-shrub	P	Woody	Dicot		broad-leaf	C3	0.6	0.23			0.62	0.4		0.07	0.05194	11.5516	4.4281	1.55	1.3	1.03	0.87	Mediterranean Forests, Woodlands & Scrub	Swan Coastal Plain Scrub and Woodlands	AA	11205	S	S Western Australia	-31.95	115.9	185.265	4	grey sands with hardpan	Sa	C		291.84	9.54	46.54	406.31	301.95	281.45	20.5	287.28	296.78
0730	Dodd et al. 1984;Find Paper	Pericalymma ellipticum	Leptospermum ellipticum	Myrtaceae	Shrub	P	Woody	Dicot		broad-leaf	C3	0.08	0.04			0.17	0.06		0	0.00032	249.655	124.827	2.83	1	2.13	0.75	Mediterranean Forests, Woodlands & Scrub	Swan Coastal Plain Scrub and Woodlands	AA	11205	S	S Western Australia	-31.95	115.9	185.265	4	grey sands with hardpan	Sa	C		291.84	9.54	46.54	406.31	301.95	281.45	20.5	287.28	296.78
0731	Dodd et al. 1984;Find Paper	Petrophile linearis		Proteaceae	Semi-shrub	P	Woody	Dicot	E		C3	0.75	0.04			0.16	0.07		0	0.00041	1827.03	97.4418	2.29	9.38	0.21	0.88	Mediterranean Forests, Woodlands & Scrub	Swan Coastal Plain Scrub and Woodlands	AA	11205	S	S Western Australia	-31.95	115.9	185.265	4	grey sands with hardpan	Sa	C		291.84	9.54	46.54	406.31	301.95	281.45	20.5	287.28	296.78
0732	Dodd et al. 1984;Find Paper	Petrophile linearis		Proteaceae	Semi-shrub	P	Woody	Dicot	E		C3	2	0.29			0.52	0.65		0.35	0.11503	17.3861	2.52098	0.8	3.45	0.26	1.12	Mediterranean Forests, Woodlands & Scrub	Swan Coastal Plain Scrub and Woodlands	AA	11205	S	S Western Australia	-31.95	115.9	185.265	4	grey sands with hardpan	Sa	C		291.84	9.54	46.54	406.31	301.95	281.45	20.5	287.28	296.78
0733	Dodd et al. 1984;Find Paper	Piptomeris floribunda	Jacksonia floribunda	Fabaceae	Shrub	P	Woody	Dicot	E	needle-leaf	C3	3.11	0.7			1.7	1.3		3.19	1.5043	2.06741	0.465333	1.31	2.22	0.55	0.93	Mediterranean Forests, Woodlands & Scrub	Swan Coastal Plain Scrub and Woodlands	AA	11205	S	S Western Australia	-31.95	115.9	185.265	4	grey sands with hardpan	Sa	C		291.84	9.54	46.54	406.31	301.95	281.45	20.5	287.28	296.78
0734	Dodd et al. 1984;Find Paper	Piptomeris furcellata	Jacksonia furcellata	Fabaceae	Shrub	P	Woody	Dicot	E	needle-leaf	C3	2	2.5			2	1.4		26.18	2.05251	0.974418	1.21802	1.43	0.4	1	0.28	Mediterranean Forests, Woodlands & Scrub	Swan Coastal Plain Scrub and Woodlands	AA	11205	S	S Western Australia	-31.95	115.9	185.265	4	grey sands with hardpan	Sa	C		291.84	9.54	46.54	406.31	301.95	281.45	20.5	287.28	296.78
0735	Dodd et al. 1984;Find Paper	Pithocarpa corymbulosa		Asteraceae	Forb	P	Herbaceous	Dicot			C3	0.17	0.05			0.45	0.23		0	0.01246	13.639	4.01147	1.96	1.7	2.65	2.3	Mediterranean Forests, Woodlands & Scrub	Swan Coastal Plain Scrub and Woodlands	AA	11205	S	S Western Australia	-31.95	115.9	185.265	4	grey sands with hardpan	Sa	C		291.84	9.54	46.54	406.31	301.95	281.45	20.5	287.28	296.78
0736	Dodd et al. 1984;Find Paper	Pithocarpa corymbulosa		Asteraceae	Forb	P	Herbaceous	Dicot			C3	0.75	0.1			0.62	0.5		0.02	0.08116	9.24125	1.23217	1.24	3.75	0.83	2.5	Mediterranean Forests, Woodlands & Scrub	Swan Coastal Plain Scrub and Woodlands	AA	11205	S	S Western Australia	-31.95	115.9	185.265	4	grey sands with hardpan	Sa	C		291.84	9.54	46.54	406.31	301.95	281.45	20.5	287.28	296.78
0737	Dodd et al. 1984;Find Paper	Scholtzia involucrata		Myrtaceae	Semi-shrub	P	Woody	Dicot			C3	0.43	0.06			0.22	0.12		0	0.00166	259.23	36.1716	1.83	3.58	0.51	1	Mediterranean Forests, Woodlands & Scrub	Swan Coastal Plain Scrub and Woodlands	AA	11205	S	S Western Australia	-31.95	115.9	185.265	4	grey sands with hardpan	Sa	C		291.84	9.54	46.54	406.31	301.95	281.45	20.5	287.28	296.78
0738	Dodd et al. 1984;Find Paper	Scholtzia involucrata		Myrtaceae	Semi-shrub	P	Woody	Dicot			C3	1.9	0.95			0.45	0.8		3.59	0.1508	12.5998	6.29988	0.56	1	0.24	0.42	Mediterranean Forests, Woodlands & Scrub	Swan Coastal Plain Scrub and Woodlands	AA	11205	S	S Western Australia	-31.95	115.9	185.265	4	grey sands with hardpan	Sa	C		291.84	9.54	46.54	406.31	301.95	281.45	20.5	287.28	296.78
0739	Dodd et al. 1984;Find Paper	Stirlingia latifolia		Proteaceae	Semi-shrub	P	Woody	Dicot			C3	0.17	0.01			0.1	0.03		0	5e-05	3607.51	212.207	3.33	8.5	0.59	1.5	Mediterranean Forests, Woodlands & Scrub	Swan Coastal Plain Scrub and Woodlands	AA	11205	S	S Western Australia	-31.95	115.9	185.265	4	grey sands with hardpan	Sa	C		291.84	9.54	46.54	406.31	301.95	281.45	20.5	287.28	296.78
0740	Dodd et al. 1984;Find Paper	Stirlingia latifolia		Proteaceae	Semi-shrub	P	Woody	Dicot			C3	2.6	0.88			0.82	1.05		4.22	0.47336	5.49265	1.85905	0.78	1.48	0.32	0.6	Mediterranean Forests, Woodlands & Scrub	Swan Coastal Plain Scrub and Woodlands	AA	11205	S	S Western Australia	-31.95	115.9	185.265	4	grey sands with hardpan	Sa	C		291.84	9.54	46.54	406.31	301.95	281.45	20.5	287.28	296.78
0741	Dougherty et al. 1996	Opuntia polyacantha		Cactaceae	Succulent	P	NA	Dicot			CAM	0.1															Temperate Grasslands, Savannas & Shrublands	Western short grasslands	NA.	50815	G	Central Plains Experimental Range (CPER), 61 km north-east of Fort Collins in north-central Colorado USA	40.82	-104.78	293.073	1650	sandy clay loam to sandy loam	SaClLo	M		282.07	16.36	40.59	879.74	302.45	262.15	40.3	290.63	271.83
0742	Esler & Rundel 1999	Enarganthe octonaria		Aizoaceae	Succulent	P	NA	Dicot			CAM	0.08	0.42			0.2	0.52		0.03	0.02832	2.82524	14.8325	0.38	0.1	2.5	0.62	Deserts & Xeric Shrublands	Succulent Karoo	AT	31322	S	Karoo. South Africa	-29.61	18.02	354.588	626	sandy	Sa	C		289.98	13.44	53.34	433.38	301.45	276.25	25.2	293.7	291.83
0743	Esler & Rundel 1999	Euphorbia wallichii		Euphorbiaceae	Succulent	P	NA	Dicot			CAM	0.2	0.4			0.57	0.65		0.07	0.1261	1.5861	3.17219	0.88	0.25	2.85	0.81	Deserts & Xeric Shrublands	Succulent Karoo	AT	31322	S	Namaqualand, South Africa	-28.6	20.32	354.588	626	sandy	Sa	C		293.93	16.85	52.66	556.87	309.15	277.15	32	299.87	286.8
0744	Esler & Rundel 1999	Zygophyllum prismatocarpum		Zygophyllaceae	Shrub	P	Woody	Dicot			CAM	0.18	0.68			1.78	1.02		0.17	0.96966	0.185632	0.701278	1.75	0.13	9.89	0.75	Deserts & Xeric Shrublands	Succulent Karoo	AT	31322	S	Namaqualand, South Africa	-28.6	20.32	354.588	626	sandy	Sa	C		293.93	16.85	52.66	556.87	309.15	277.15	32	299.87	286.8
0745	Evenari 1938:3	Aizoon hispanicum		Aizoaceae	succulent	A	NA	Dicot			CAM	0.05	0.01	0.02	0.02	0.04	0.04		0	3e-05	1492.08	298.416	1	2.5	0.8	2	Deserts & Xeric Shrublands	Eastern Mediterranean conifer-sclerophyllous-broadleaf forests	PA	81207	S	Israel, Judean Desert Wadi, or wilderness of Judaea	31.66	35.32	81.308	100	Sand or alluvial wadi sands (based on location)	Sa	C		292.28	12.33	44.52	591.84	304.75	277.05	27.7	284.53	298.72
0746	Evenari 1938:11	Atriplex halimus		Amaranthaceae	Shrub	P	Woody	Dicot	E	broad-leaf	C4	0.55			0.49												Deserts & Xeric Shrublands	Eastern Mediterranean conifer-sclerophyllous-broadleaf forests	PA	81207	S	Israel, Judean Desert Wadi, or wilderness of Judaea	31.66	35.32	81.308	100	Sand or alluvial wadi sands (based on location)	Sa	C		292.28	12.33	44.52	591.84	304.75	277.05	27.7	284.53	298.72
0747	Evenari 1938:2	Erucaria rostrata	Erucaria boveana	Brassicaceae	Forb	A	Herbaceous	Dicot			C3	0.07	0.02	0.03	0.05	0.05	0.07		0	0.00013	545.674	155.907	0.71	2.33	0.71	2.33	Deserts & Xeric Shrublands	Eastern Mediterranean conifer-sclerophyllous-broadleaf forests	PA	81207	S	Israel, Judean Desert Wadi, or wilderness of Judaea	31.66	35.32	81.308	100	Sand or alluvial wadi sands (based on location)	Sa	C		292.28	12.33	44.52	591.84	304.75	277.05	27.7	284.53	298.72
0748	Evenari 1938:6	Haplophyllum tuberculatum		Rutaceae	Semi-shrub	P	Woody	Dicot			C3	0.3	0.4	0.73	0.26				0.1					0.41			Deserts & Xeric Shrublands	Eastern Mediterranean conifer-sclerophyllous-broadleaf forests	PA	81207	S	Israel, Judean Desert Wadi, or wilderness of Judaea	31.66	35.32	81.308	100	Sand or alluvial wadi sands (based on location)	Sa	C		292.28	12.33	44.52	591.84	304.75	277.05	27.7	284.53	298.72
0749	Evenari 1938:7	Heliotropium rotundifolium		Boraginaceae	Semi-shrub	P	Woody	Dicot	E	broad-leaf	C4	0.3	0.55		0.22				0.19					0.27			Deserts & Xeric Shrublands	Eastern Mediterranean conifer-sclerophyllous-broadleaf forests	PA	81207	S	Israel, Judean Desert Wadi, or wilderness of Judaea	31.66	35.32	81.308	100	Sand or alluvial wadi sands (based on location)	Sa	C		292.28	12.33	44.52	591.84	304.75	277.05	27.7	284.53	298.72
0750	Evenari 1938:1	Linaria haelava		Plantaginaceae	Forb	A	Herbaceous	Dicot			C3	0.05	0.01	0.02	0.02	0.07	0.01		0	0	13641.9	2728.37	7	2.5	1.4	0.5	Deserts & Xeric Shrublands	Eastern Mediterranean conifer-sclerophyllous-broadleaf forests	PA	81207	S	Israel, Judean Desert Wadi, or wilderness of Judaea	31.66	35.32	81.308	100	Sand or alluvial wadi sands (based on location)	Sa	C		292.28	12.33	44.52	591.84	304.75	277.05	27.7	284.53	298.72
0751	Evenari 1938:10	Lygos raetam	Retama raetam	Fabaceae	Shrub	P	Woody	Dicot	E		C3	1.1	5		0.04				57.6					0.11			Deserts & Xeric Shrublands	Eastern Mediterranean conifer-sclerophyllous-broadleaf forests	PA	81207	S	Israel, Judean Desert Wadi, or wilderness of Judaea	31.66	35.32	81.308	100	Sand or alluvial wadi sands (based on location)	Sa	C		292.28	12.33	44.52	591.84	304.75	277.05	27.7	284.53	298.72
0752	Evenari 1938:8	Reseda muricata		Resedaceae	Forb	A	Herbaceous	Dicot			C3	0.18	0.3		0.15				0.03					0.3			Deserts & Xeric Shrublands	Eastern Mediterranean conifer-sclerophyllous-broadleaf forests	PA	81207	S	Israel, Judean Desert Wadi, or wilderness of Judaea	31.66	35.32	81.308	100	Sand or alluvial wadi sands (based on location)	Sa	C		292.28	12.33	44.52	591.84	304.75	277.05	27.7	284.53	298.72
0753	Evenari 1938:9	Salsola orientalis	Salsola rigida	Amaranthaceae	Semi-shrub	P	Woody	Dicot			C4	0.35	0.9	1.72	0.31				0.59					0.2			Deserts & Xeric Shrublands	Eastern Mediterranean conifer-sclerophyllous-broadleaf forests	PA	81207	S	Israel, Judean Desert Wadi, or wilderness of Judaea	31.66	35.32	81.308	100	Sand or alluvial wadi sands (based on location)	Sa	C		292.28	12.33	44.52	591.84	304.75	277.05	27.7	284.53	298.72
0754	Evenari 1938:4	Suaeda asphaltica		Amaranthaceae	Semi-shrub	P	Woody	Dicot			C4	0.1	1.1	1.95	0.04				0.25					0.05			Deserts & Xeric Shrublands	Eastern Mediterranean conifer-sclerophyllous-broadleaf forests	PA	81207	S	Israel, Judean Desert Wadi, or wilderness of Judaea	31.66	35.32	81.308	100	Sand or alluvial wadi sands (based on location)	Sa	C		292.28	12.33	44.52	591.84	304.75	277.05	27.7	284.53	298.72
0755	Evenari 1938:5	Zygophyllum dumosum		Zygophyllaceae	Semi-shrub	P	Woody	Dicot			C3	1.7	4.4	7.2	0.18				68.93					0.24			Deserts & Xeric Shrublands	Eastern Mediterranean conifer-sclerophyllous-broadleaf forests	PA	81207	S	Israel, Judean Desert Wadi, or wilderness of Judaea	31.66	35.32	81.308	100	Sand or alluvial wadi sands (based on location)	Sa	C		292.28	12.33	44.52	591.84	304.75	277.05	27.7	284.53	298.72
0756	Evenari et al. 1982	Haloxylon tamariscifolium	Haloxylon articulatum	Amaranthaceae	Shrub	P	Woody	Dicot	E		C4	1.6	1.1						4.05					0.73			Deserts & Xeric Shrublands	Arabian Desert and East Sahero-Arabian xeric shrublands	PA	81303	S	Negev Desert near sde-Boker Israel	30.79	34.84	81.308	640	loess or sandly loess that is silty	SaLo	C		291.03	13.47	46.12	578.76	304.05	274.85	29.2	283.42	297.32
0757	Evenari et al. 1982	Lygos raetam	Retama raetam	Fabaceae	Shrub	P	Woody	Dicot	E		C3	1.2	2.2						12.16					0.27			Deserts & Xeric Shrublands	Arabian Desert and East Sahero-Arabian xeric shrublands	PA	81303	S	Negev Desert near sde-Boker Israel	30.79	34.84	81.308	640	loess or sandly loess that is silty	SaLo	C		291.03	13.47	46.12	578.76	304.05	274.85	29.2	283.42	297.32
0758	Evenari et al. 1982	Thymelaea hirsuta		Thymelaeaceae	Shrub	P	Woody	Dicot	E		C3	3.5	1.5						16.49					1.17			Deserts & Xeric Shrublands	Arabian Desert and East Sahero-Arabian xeric shrublands	PA	81303	S	Negev Desert near sde-Boker Israel	30.79	34.84	81.308	640	loess or sandly loess that is silty	SaLo	C		291.03	13.47	46.12	578.76	304.05	274.85	29.2	283.42	297.32
0759	Evenari et al. 1982	Zygophyllum dumosum		Zygophyllaceae	Semi-shrub	P	Woody	Dicot			C3	1.75	4						58.64					0.22			Deserts & Xeric Shrublands	Arabian Desert and East Sahero-Arabian xeric shrublands	PA	81303	S	Negev Desert near sde-Boker Israel	30.79	34.84	81.308	640	loess or sandly loess that is silty	SaLo	C		291.03	13.47	46.12	578.76	304.05	274.85	29.2	283.42	297.32
0760	Fagg 1991	Acacia tortilis ssp. raddiana		Fabaceae	Tree	P	Woody	Dicot	D	broad-leaf	C3	35															Deserts & Xeric Shrublands	Sahelian Acacia savanna	AT	30713		Niger. Africa	17.83	10.07	635.063	506	sand	Sa	C		299.97	16.08	51.71	584.76	314.05	282.95	31.1	305.52	294.02
0761	Fayle 1965	Acer saccharum	Aceraceae	Sapindaceae	Tree	P	Woody	Dicot	D	broad-leaf	C3	1.8															Temperate Broadleaf & Mixed Forests				T						sand	Sa	C
0762	Fernández & Paruelo 1988	Mulinum spinosum		Apiaceae	Semi-shrub	P	Woody	Dicot	E		C3	1	2			0.63	1.1		8.38	0.39914	2.50539	5.01078	0.57	0.25	0.63	0.28	Deserts & Xeric Shrublands	Patagonian steppe	NT	60805	S	Chubut. Argentina	-45.42	-70.33	267.432	500	gravely Calciorthid	Si	C		282.6	10.63	42.03	500.71	294.45	269.15	25.3	276.83	288.7
0763	Fernández & Paruelo 1988	Senecio filaginoides		Asteraceae	Semi-shrub	P	Woody	Dicot			C3	1.2	2.1			0.48	0.76		11.08	0.14517	8.26636	14.4661	0.63	0.29	0.4	0.18	Deserts & Xeric Shrublands	Patagonian steppe	NT	60805	S	Chubut. Argentina	-45.42	-70.33	267.432	500	gravely Calciorthid	Si	C		282.6	10.63	42.03	500.71	294.45	269.15	25.3	276.83	288.7
0764	Foldats & Rutkis 1975:p. 161	Curatella americana		Dilleniaceae	Tree	P	Woody	Dicot	E		C3	6	20			6			5026.55					0.15	1		Tropical & Subtropical Grasslands, Savannas & Shrublands	Llanos	NT	60709	T	Venezuela	8.8538	-67.3775	540.105	94	silty loam. water table between 1.5 and 7.5 m	SiLo	M	4.6	300.95	9.54	75.73	100.71	307.15	294.55	12.6	299.97	301.63
0765	Fonteyn & Mahall 1981	Ambrosia dumosa		Asteraceae	Semi-shrub	P	Woody	Dicot	D	broad-leaf	C3	0.7															Deserts & Xeric Shrublands	Mojave desert	NA.	51308	S	S California. USA	34.55	-116.88	198.672	925	granitic alluvium Sand Loamy texture	SaLo	C		290.17	19.14	48.58	759.55	309.95	270.55	39.4	282.82	297.07
0766	Fonteyn & Mahall 1981	Larrea tridentata		Zygophyllaceae	Shrub	P	Woody	Dicot	E	broad-leaf	C3	0.8															Deserts & Xeric Shrublands	Mojave desert	NA.	51308	S	S California. USA	34.55	-116.88	198.672	925	granitic alluvium Sand Loamy texture	SaLo	C		290.17	19.14	48.58	759.55	309.95	270.55	39.4	282.82	297.07
0767	Forseth et al. 1984:1	Abronia villosa		Nyctaginaceae	Forb	A	Herbaceous	Dicot			C3	0.3	0.15	0.23	0.2	0.08	0.37		0.01	0.00573	52.3154	26.1577	0.22	1.3	0.27	1.61	Deserts & Xeric Shrublands	Mojave desert	NA.	51308	S	Death Valley. California, btw. Ashford Mills and Confidence Wash USA	35.88	-116.64	49.828	400	sand	Sa	C		296.28	16.05	38.86	927.46	316.95	275.65	41.3	287.63	300.52
0768	Forseth et al. 1984:1	Antheropeas wallacei	Eriophyllum wallacei	Asteraceae	Forb	A	Herbaceous	Dicot			C3	0.1	0.02	0.03	0.05	0.01	0.02		0	0	47746.5	9549.3	0.5	3.33	0.1	0.67	Deserts & Xeric Shrublands	Mojave desert	NA.	51308	S	Death Valley. California, btw. Ashford Mills and Confidence Wash USA	35.88	-116.64	49.828	400	sand	Sa	C		296.28	16.05	38.86	927.46	316.95	275.65	41.3	287.63	300.52
0769	Forseth et al. 1984:1	Camissonia brevipes		Onagraceae	Forb	A	Herbaceous	Dicot			C3	0.19	0.03	0.06	0.1	0.13	0.17		0	0.00197	96.5859	15.2504	0.76	3.17	0.68	2.83	Deserts & Xeric Shrublands	Mojave desert	NA.	51308	S	Death Valley. California, btw. Ashford Mills and Confidence Wash USA	35.88	-116.64	49.828	400	sand	Sa	C		296.28	16.05	38.86	927.46	316.95	275.65	41.3	287.63	300.52
0770	Forseth et al. 1984:1	Cryptantha utahensis		Boraginaceae	Forb	A	Herbaceous	Dicot			C3	0.14	0.02	0.03	0.14	0.04	0.03		0	2e-05	7427.23	1061.03	1.33	4.67	0.29	1	Deserts & Xeric Shrublands	Mojave desert	NA.	51308	S	Death Valley. California, btw. Ashford Mills and Confidence Wash USA	35.88	-116.64	49.828	400	sand	Sa	C		296.28	16.05	38.86	927.46	316.95	275.65	41.3	287.63	300.52
0771	Forseth et al. 1984:1	Eremalche rotundifolia	Malvastrum rotundifolium	Malvaceae	Forb	A	Herbaceous	Dicot			C3	0.31	0.07	0.1	0.24	0.13	0.16		0	0.00174	177.902	40.1713	0.81	3.1	0.42	1.6	Deserts & Xeric Shrublands	Mojave desert	NA.	51308	S	Death Valley. California, btw. Ashford Mills and Confidence Wash USA	35.88	-116.64	49.828	400	sand	Sa	C		296.28	16.05	38.86	927.46	316.95	275.65	41.3	287.63	300.52
0772	Forseth et al. 1984:1	Geraea canescens		Asteraceae	Forb	A	Herbaceous	Dicot			C3	0.27	0.02	0.03	0.14	0.29	0.12		0	0.00219	123.482	9.14684	2.42	9	1.07	4	Deserts & Xeric Shrublands	Mojave desert	NA.	51308	S	Death Valley. California, btw. Ashford Mills and Confidence Wash USA	35.88	-116.64	49.828	400	sand	Sa	C		296.28	16.05	38.86	927.46	316.95	275.65	41.3	287.63	300.52
0773	Forseth et al. 1984:1	Mimulus bigelovii		Phrymaceae	Forb	A	Herbaceous	Dicot			C3	0.07	0.03	0.05	0.03	0.05	0.02		0	1e-05	6684.51	2864.79	2.5	1.4	0.71	0.4	Deserts & Xeric Shrublands	Mojave desert	NA.	51308	S	Death Valley. California, btw. Ashford Mills and Confidence Wash USA	35.88	-116.64	49.828	400	sand	Sa	C		296.28	16.05	38.86	927.46	316.95	275.65	41.3	287.63	300.52
0774	Forseth et al. 1984:1	Mohavea breviflora		Plantaginaceae	Forb	A	Herbaceous	Dicot			C3	0.15	0.02	0.04	0.11	0.03	0.02		0	1e-05	23873.2	3183.1	1.5	3.75	0.2	0.5	Deserts & Xeric Shrublands	Mojave desert	NA.	51308	S	Death Valley. California, btw. Ashford Mills and Confidence Wash USA	35.88	-116.64	49.828	400	sand	Sa	C		296.28	16.05	38.86	927.46	316.95	275.65	41.3	287.63	300.52
0775	Forseth et al. 1984:1	Monoptilon bellioides		Asteraceae	Forb	A	Herbaceous	Dicot			C3	0.07	0.01	0.02	0.05	0.02	0.4		0	0.00168	41.7782	5.96831	0.05	3.5	0.29	20	Deserts & Xeric Shrublands	Mojave desert	NA.	51308	S	Death Valley. California, btw. Ashford Mills and Confidence Wash USA	35.88	-116.64	49.828	400	sand	Sa	C		296.28	16.05	38.86	927.46	316.95	275.65	41.3	287.63	300.52
0776	Forseth et al. 1984:1	Palafoxia linearis		Asteraceae	Forb	A	Herbaceous	Dicot			C3	0.2	0.06	0.11	0.12	0.15	0.15		0	0.00177	113.177	33.9531	1	1.82	0.75	1.36	Deserts & Xeric Shrublands	Mojave desert	NA.	51308	S	Death Valley. California, btw. Ashford Mills and Confidence Wash USA	35.88	-116.64	49.828	400	sand	Sa	C		296.28	16.05	38.86	927.46	316.95	275.65	41.3	287.63	300.52
0777	Forseth et al. 1984:1	Plantago ovata	Plantago insularis	Plantaginaceae	Forb	A	Herbaceous	Dicot			C3	0.1	0.02	0.03	0.08	0.05	0.01		0	0	38197.2	7639.44	5	3.33	0.5	0.33	Deserts & Xeric Shrublands	Mojave desert	NA.	51308	S	Death Valley. California, btw. Ashford Mills and Confidence Wash USA	35.88	-116.64	49.828	400	sand	Sa	C		296.28	16.05	38.86	927.46	316.95	275.65	41.3	287.63	300.52
0778	Forseth et al. 1984:1	Polygonum aviculare		Polygonaceae	Forb	A	Herbaceous	Dicot			C3	0.13	0.01	0.02	0.05	0.01	0.04		0	1e-05	15517.6	1193.66	0.25	6.5	0.08	2	Deserts & Xeric Shrublands	Mojave desert	NA.	51308	S	Death Valley. California, btw. Ashford Mills and Confidence Wash USA	35.88	-116.64	49.828	400	sand	Sa	C		296.28	16.05	38.86	927.46	316.95	275.65	41.3	287.63	300.52
0779	Forseth et al. 1984:1	Syntrichopappus fremontii		Asteraceae	Forb	A	Herbaceous	Dicot			C3	0.05	0.01	0.02	0.03	0.03	0.01		0	0	31831	6366.2	3	2.5	0.6	0.5	Deserts & Xeric Shrublands	Mojave desert	NA.	51308	S	Death Valley. California, btw. Ashford Mills and Confidence Wash USA	35.88	-116.64	49.828	400	sand	Sa	C		296.28	16.05	38.86	927.46	316.95	275.65	41.3	287.63	300.52
0780	Forseth et al. 1984:2	Allionia incarnata		Nyctaginaceae	Forb	A	Herbaceous	Dicot			C4	0.37	0.11	0.21	0.24	0.04	0.37		0.01	0.00287	129.045	38.3646	0.11	1.76	0.11	1.76	Deserts & Xeric Shrublands	Sonoran desert	NA.	51310	S	between Gila Bend and Ajo Arizona Sonoran Desert	32.64	-112.87	49.828	400	sand to silt	Si	C		295.78	19.9	47.84	810.92	316.75	275.15	41.6	305.48	299.17
0781	Forseth et al. 1984:2	Amaranthus palmeri		Amaranthaceae	Forb	A	Herbaceous	Dicot			C4	0.37	0.07	0.14	0.29	0.18	0.13		0	0.00159	232.297	43.9481	1.38	2.64	0.49	0.93	Deserts & Xeric Shrublands	Sonoran desert	NA.	51310	S	between Gila Bend and Ajo Arizona Sonoran Desert	32.64	-112.87	49.828	400	sand to silt	Si	C		295.78	19.9	47.84	810.92	316.75	275.15	41.6	305.48	299.17
0782	Forseth et al. 1984:2	Amaranthus palmeri		Amaranthaceae	Forb	A	Herbaceous	Dicot			C4	0.78	0.15	0.29	0.71	1.11	0.29		0.04	0.04888	15.9579	3.06884	3.83	2.69	1.42	1	Deserts & Xeric Shrublands	Sonoran desert	NA.	51310	S	between Gila Bend and Ajo Arizona Sonoran Desert	32.64	-112.87	49.828	400	sand to silt	Si	C		295.78	19.9	47.84	810.92	316.75	275.15	41.6	305.48	299.17
0783	Forseth et al. 1984:2	Boerhaavia spicata		Nyctaginaceae	Forb	A	Herbaceous	Dicot			C4	0.3	0.04	0.08	0.15	0.24	0.01		0	1e-05	23873.2	3183.1	24	3.75	0.8	0.13	Deserts & Xeric Shrublands	Sonoran desert	NA.	51310	S	between Gila Bend and Ajo Arizona Sonoran Desert	32.64	-112.87	49.828	400	sand to silt	Si	C		295.78	19.9	47.84	810.92	316.75	275.15	41.6	305.48	299.17
0784	Forseth et al. 1984:2	Boerhaavia wrightii		Nyctaginaceae	Forb	A	Herbaceous	Dicot			C4	0.28	0.09	0.18	0.13	0.39	0.32		0	0.02091	13.3904	4.30407	1.22	1.56	1.39	1.78	Deserts & Xeric Shrublands	Sonoran desert	NA.	51310	S	between Gila Bend and Ajo Arizona Sonoran Desert	32.64	-112.87	49.828	400	sand to silt	Si	C		295.78	19.9	47.84	810.92	316.75	275.15	41.6	305.48	299.17
0785	Forseth et al. 1984:2	Chamaesyce abramsiana	Euphorbia abramsiana	Euphorbiaceae	Forb	A	Herbaceous	Dicot			C4	0.26	0.06	0.12	0.2	0.01	0.3		0	0.00047	551.737	127.324	0.03	2.17	0.04	2.5	Deserts & Xeric Shrublands	Sonoran desert	NA.	51310	S	between Gila Bend and Ajo Arizona Sonoran Desert	32.64	-112.87	49.828	400	sand to silt	Si	C		295.78	19.9	47.84	810.92	316.75	275.15	41.6	305.48	299.17
0786	Forseth et al. 1984:2	Cucurbita digitata		Cucurbitaceae	Forb	A	Herbaceous	Dicot			C3	0.63	0.04	0.07	0.26	0.07	0.56		0	0.01149	54.811	3.48006	0.13	9	0.11	8	Deserts & Xeric Shrublands	Sonoran desert	NA.	51310	S	between Gila Bend and Ajo Arizona Sonoran Desert	32.64	-112.87	49.828	400	sand to silt	Si	C		295.78	19.9	47.84	810.92	316.75	275.15	41.6	305.48	299.17
0787	Forseth et al. 1984:2	Kallstroemia grandiflora		Zygophyllaceae	Forb	A	Herbaceous	Dicot			C4	0.54	0.31	0.61	0.3	0.35	0.6		0.11	0.06597	8.18511	4.69886	0.58	0.89	0.65	0.98	Deserts & Xeric Shrublands	Sonoran desert	NA.	51310	S	between Gila Bend and Ajo Arizona Sonoran Desert	32.64	-112.87	49.828	400	sand to silt	Si	C		295.78	19.9	47.84	810.92	316.75	275.15	41.6	305.48	299.17
0788	Forseth et al. 1984:2	Pectis papposa		Asteraceae	Forb	A	Herbaceous	Dicot			C4	0.24	0.11	0.17	0.24	0.2	0.3		0.01	0.00942	25.4648	11.6714	0.67	1.41	0.83	1.76	Deserts & Xeric Shrublands	Sonoran desert	NA.	51310	S	between Gila Bend and Ajo Arizona Sonoran Desert	32.64	-112.87	49.828	400	sand to silt	Si	C		295.78	19.9	47.84	810.92	316.75	275.15	41.6	305.48	299.17
0789	Forseth et al. 1984:2	Tidestromia lanuginosa		Amaranthaceae	Forb	A	Herbaceous	Dicot			C4	0.3	0.03	0.05	0.28	0.16	0.19		0	0.00302	99.1963	9.91963	0.84	6	0.53	3.8	Deserts & Xeric Shrublands	Sonoran desert	NA.	51310	S	between Gila Bend and Ajo Arizona Sonoran Desert	32.64	-112.87	49.828	400	sand to silt	Si	C		295.78	19.9	47.84	810.92	316.75	275.15	41.6	305.48	299.17
0790	Förster 1970	Cariniana pyriformis		Lecythidaceae	Tree	P	Woody	Dicot			C3	2	25						2617.99					0.04													sandy loam over clay	Cl	F
0791	Freckman & Virginia 1989	Prosopis glandulosa		Fabaceae	Tree	P	Woody	Dicot	D	broad-leaf	C3	12															Deserts & Xeric Shrublands	Chihuahuan desert	NA.	51303	S	S New Mexico. USA	32.5	-106.75		1320	sandy/Torrifluvent	Sa	C		288.61	19.54	47.55	798.3	309.15	268.05	41.1	297.48	284.28
0792	Frith 1955	Acacia arabica		Fabaceae	Tree	P	Woody	Dicot	E	broad-leaf	C3	8.8															Tropical & Subtropical Grasslands, Savannas & Shrublands	Sahelian Acacia savanna	AT	30713	T	Sudan	10	30	181.069	413					301.21	14.29	72.92	171.6	310.35	290.75	19.6	299.58	300.63
0793	Frith 1955	Acacia polyacantha ssp. polyacantha	Acacia campylacantha	Fabaceae	Tree	P	Woody	Dicot	D	broad-leaf	C3	4															Tropical & Subtropical Grasslands, Savannas & Shrublands	Sahelian Acacia savanna	AT	30713	T	Sudan	10	30	181.069	413					301.21	14.29	72.92	171.6	310.35	290.75	19.6	299.58	300.63
0794	Frith 1955	Acacia seyal		Fabaceae	Tree	P	Woody	Dicot	D	broad-leaf	C3	7.9															Tropical & Subtropical Grasslands, Savannas & Shrublands	Sahelian Acacia savanna	AT	30713	T	Sudan	10	30	181.069	413					301.21	14.29	72.92	171.6	310.35	290.75	19.6	299.58	300.63
0795	Frith 1955	Acacia sieberiana		Fabaceae	Tree	P	Woody	Dicot	D	broad-leaf	C3	1.65															Tropical & Subtropical Grasslands, Savannas & Shrublands	Sahelian Acacia savanna	AT	30713	T	Sudan	10	30	181.069	413					301.21	14.29	72.92	171.6	310.35	290.75	19.6	299.58	300.63
0796	Gary 1963:Table 1	Baccharis glutinosa		Asteraceae	Shrub	P	Woody	Dicot	D	broad-leaf	C3	0.58	0.85			3.05			0.88					0.34	5.26		Deserts & Xeric Shrublands	Sonoran desert	NA.	51310	S	Salt River, C. Arizona	33.55	-111.63	0	411	clay. water table at 0.75 m	Cl	F	0.76	294.47	17.85	45.65	794.02	313.95	274.85	39.1	285.08	297.63
0797	Gary 1963:3	Pluchea sericea		Asteraceae	Shrub	P	Woody	Dicot		broad-leaf	C3	1.69	2.36	4.17	0.13	1.79	1.3		19.71	1.58394	1.06696	1.48996	1.38	0.41	1.06	0.31	Deserts & Xeric Shrublands	Sonoran desert	NA.	51310	S	central Arizona. USA	33.38	-112.06	0	412	sandy. water table at 1.2 m	Sa	C		295.5	16.82	43.91	804.52	314.55	276.25	38.3	305.05	299.02
0798	Gary 1963:Table 1	Tamarix ramosissima	Tamarix pentantra	Tamaricaceae	Shrub	P	Woody	Dicot	D	broad-leaf	C3	0.64	1.49			3.35			2.98					0.21	5.23		Deserts & Xeric Shrublands	Sonoran desert	NA.	51310	S	Salt River, C. Arizona	33.55	-111.63	0	414	sandy loam with clay layers	SaLo	C	0.76	294.47	17.85	45.65	794.02	313.95	274.85	39.1	285.08	297.63
0799	Gary 1963:1	Tamarix ramosissima	Tamarix pentantra	Tamaricaceae	Shrub	P	Woody	Dicot	D	broad-leaf	C3	3.66	3.35	3.87	3.47	5.18			86.03					0.95	1.42		Deserts & Xeric Shrublands	Sonoran desert	NA.	51310	S	Salt River, C. Arizona	33.53	-111.62	0	411	sandy loam with clay layers	SaLo	C	3.05	294.35	17.37	44.99	795	313.55	274.95	38.6	284.95	297.47
0800	Gaze et al. 1998	Guiera senegalensis		Combretaceae	Shrub	P	Woody	Dicot	D	broad-leaf	C3	2.1	8						281.49					0.13			Tropical & Subtropical Grasslands, Savannas & Shrublands	West Sudanian savanna	AT	30722	T	Sahel region	11.43	-3.4	106.092	214	sand	Sa	C	32	300.81	11.68	66.76	197.84	309.05	291.55	17.5	299.02	299.75
0801	George et al. 1979	Eremaea beaufortioides		Myrtaceae	Shrub	P	Woody	Dicot	E	broad-leaf	C3	10															Mediterranean Forests, Woodlands & Scrub	Southwest Australia savanna	AA	11209	S	S Western Australia	-30	116			sand over laterite	Sa	C		292.38	13.52	47.43	548.27	305.75	277.25	28.5	287.07	297.22
0802	Gibbens & Lenz 2001:24	Aphanostephus ramosissimus		Asteraceae	Forb	A	Herbaceous	Dicot			C3	1.3	0.23	0.34	1.03	0.21	0.15		0.14	0.00247	525.464	92.9667	1.4	3.82	0.16	0.44	Deserts & Xeric Shrublands	Chihuahuan desert	NA.	51303	S	Jornada Experimental Range. New Mexico. USA	32.37	-106.44	0	1329	coarse-loamy. caliche at 0.75 m	Lo	M		289.53	18.07	45.62	799.91	309.25	269.65	39.6	298.32	285.23
0803	Gibbens & Lenz 2001:7	Aristida purpurea		Poaceae	Grass	P	Herbaceous	Monocot			C4	0.75	0.94	1.55	0.68	0.28	0.25		1.39	0.00916	81.8511	102.587	1.12	0.48	0.37	0.16	Deserts & Xeric Shrublands	Chihuahuan desert	NA.	51303	S	Jornada Experimental Range. New Mexico. USA	32.37	-106.44	0	1322.9	Typic Haplargid. fine loamy over sand	Lo	M		289.53	18.07	45.62	799.91	309.25	269.65	39.6	298.32	285.23
0804	Gibbens & Lenz 2001:20	Aristida purpurea		Poaceae	Grass	P	Herbaceous	Monocot			C4	0.98	0.5	0.98	0.49	0.38	0.27		0.51	0.0145	67.5642	34.4715	1.41	1	0.39	0.28	Deserts & Xeric Shrublands	Chihuahuan desert	NA.	51303	S	Jornada Experimental Range. New Mexico. USA	32.37	-106.44	0	1322.9	coarse-loamy. caliche at 0.9 to 2 m	Lo	M		289.53	18.07	45.62	799.91	309.25	269.65	39.6	298.32	285.23
0805	Gibbens & Lenz 2001:29	Aristida purpurea		Poaceae	Grass	P	Herbaceous	Monocot			C4	1.3	1.1			0.2	0.26		3.29	0.00708	183.64	155.388	0.77	0.59	0.15	0.12	Deserts & Xeric Shrublands	Chihuahuan desert	NA.	51303	S	Jornada Experimental Range. New Mexico. USA	32.37	-106.44	0	1322.9	coarse-loamy. caliche at 0.5 to 2.4 m	Lo	M		289.53	18.07	45.62	799.91	309.25	269.65	39.6	298.32	285.23
0806	Gibbens & Lenz 2001:12	Atriplex canescens		Amaranthaceae	Shrub	P	Woody	Dicot	D	broad-leaf	C4	3.3	3.5	4.42	1.38	1.5	1		84.67	0.7854	4.20169	4.45634	1.5	0.75	0.45	0.23	Deserts & Xeric Shrublands	Chihuahuan desert	NA.	51303	S	Jornada Experimental Range. New Mexico. USA	32.37	-106.44	0	1322.9	silty clay loam over sandy to silty loam	SiClLo	M		289.53	18.07	45.62	799.91	309.25	269.65	39.6	298.32	285.23
0807	Gibbens & Lenz 2001:17	Atriplex canescens		Amaranthaceae	Shrub	P	Woody	Dicot	D	broad-leaf	C4	3.6	9.1		0.56	1.6	2		624.37	3.35103	1.0743	2.71558	0.8	0.2	0.44	0.11	Deserts & Xeric Shrublands	Chihuahuan desert	NA.	51303	S	Jornada Experimental Range. New Mexico. USA	32.37	-106.44	0	1322.9	coarse-loamy. caliche at 0.9 to 2.2 m	Lo	M		289.53	18.07	45.62	799.91	309.25	269.65	39.6	298.32	285.23
0808	Gibbens & Lenz 2001:5	Bouteloua eriopoda		Poaceae	Grass	P	Herbaceous	Monocot			C4	0.45	0.4	0.78	0.06	0.47	0.24		0.15	0.01417	31.7463	28.219	1.96	0.58	1.04	0.31	Deserts & Xeric Shrublands	Chihuahuan desert	NA.	51303	S	Jornada Experimental Range. New Mexico. USA	32.37	-106.44	0	1315	Typic Haplargid. fine loamy over sand	Lo	M		289.53	18.07	45.62	799.91	309.25	269.65	39.6	298.32	285.23
0809	Gibbens & Lenz 2001:20	Bouteloua eriopoda		Poaceae	Grass	P	Herbaceous	Monocot			C4	1.08	0.95	1.85	0.71	0.54	0.32		2.04	0.02895	37.3019	32.8119	1.69	0.58	0.5	0.17	Deserts & Xeric Shrublands	Chihuahuan desert	NA.	51303	S	Jornada Experimental Range. New Mexico. USA	32.37	-106.44	0	1322	coarse-loamy. caliche at 0.9 to 2 m	Lo	M		289.53	18.07	45.62	799.91	309.25	269.65	39.6	298.32	285.23
0810	Gibbens & Lenz 2001:30	Bouteloua eriopoda		Poaceae	Grass	P	Herbaceous	Monocot			C4	1.6	0.49	0.95	0.39	0.59	0.23		0.8	0.01634	97.907	29.984	2.57	1.68	0.37	0.24	Deserts & Xeric Shrublands	Chihuahuan desert	NA.	51303	S	Jornada Experimental Range. New Mexico. USA	32.37	-106.44	0	1315	sand over coarse-loam. caliche at 1.38 m	SaLo	C		289.53	18.07	45.62	799.91	309.25	269.65	39.6	298.32	285.23
0811	Gibbens & Lenz 2001:8	Caesalpinia drepanocarpa	Hoffmannseggia drepanocarpa; family: Caesalpiniaceae	Fabaceae	Forb	P	Herbaceous	Dicot			C3	0.92				0.17	0.09			0.00072	1276.01		1.89		0.18		Deserts & Xeric Shrublands	Chihuahuan desert	NA.	51303	S	Jornada Experimental Range. New Mexico. USA	32.37	-106.44	0	1322.9	Typic Haplargid. fine loamy over sand	Lo	M		289.53	18.07	45.62	799.91	309.25	269.65	39.6	298.32	285.23
0812	Gibbens & Lenz 2001:22	Caesalpinia jamesii	family: Caesalpiniaceae	Fabaceae	Semi-shrub	P	Woody	Dicot			C3	1.6	0.51			0.31	0.18		0.87	0.00526	304.239	96.9761	1.72	1.57	0.19	0.18	Deserts & Xeric Shrublands	Chihuahuan desert	NA.	51303	S	Jornada Experimental Range. New Mexico. USA	32.37	-106.44	0	1322.9	coarse-loamy. caliche at 0.8 to 1.9 m	Lo	M		289.53	18.07	45.62	799.91	309.25	269.65	39.6	298.32	285.23
0813	Gibbens & Lenz 2001:21	Chamaesyce albomarginata	Euphorbia albomarginata	Euphorbiaceae	Forb	P	Herbaceous	Dicot			C4	0.83				0.01	0.17			0.00015	5485.06		0.06		0.01		Deserts & Xeric Shrublands	Chihuahuan desert	NA.	51303	S	Jornada Experimental Range. New Mexico. USA	32.37	-106.44	0	1322.9	coarse-loamy. caliche at 0.9 to 2 m	Lo	M		289.53	18.07	45.62	799.91	309.25	269.65	39.6	298.32	285.23
0814	Gibbens & Lenz 2001:26	Croton pottsii		Euphorbiaceae	Forb	P	Herbaceous	Dicot			C3	1.4				0.2									0.14		Deserts & Xeric Shrublands	Chihuahuan desert	NA.	51303	S	Jornada Experimental Range. New Mexico. USA	32.37	-106.44	0	1322.9	coarse-loamy. caliche at 0.7 to 1.5 m	Lo	M		289.53	18.07	45.62	799.91	309.25	269.65	39.6	298.32	285.23
0815	Gibbens & Lenz 2001:29	Croton pottsii		Euphorbiaceae	Forb	P	Herbaceous	Dicot			C3	1.6	0.8			0.25	0.16		2.14	0.00335	477.465	238.732	1.56	1	0.16	0.1	Deserts & Xeric Shrublands	Chihuahuan desert	NA.	51303	S	Jornada Experimental Range. New Mexico. USA	32.37	-106.44	0	1322.9	coarse-loamy. caliche at 0.5 to 2.4 m	Lo	M		289.53	18.07	45.62	799.91	309.25	269.65	39.6	298.32	285.23
0816	Gibbens & Lenz 2001:31	Croton pottsii		Euphorbiaceae	Forb	P	Herbaceous	Dicot			C3	1.78	0.4			0.12	0.06		0.6	0.00023	7869.33	1768.39	2	2.23	0.07	0.08	Deserts & Xeric Shrublands	Chihuahuan desert	NA.	51303	S	Jornada Experimental Range. New Mexico. USA	32.37	-106.44	0	1322.9	sand over coarse-loam. caliche at 1.38 m	SaLo	C		289.53	18.07	45.62	799.91	309.25	269.65	39.6	298.32	285.23
0817	Gibbens & Lenz 2001:22	Dalea nana		Fabaceae	Forb	P	Herbaceous	Dicot			C3	1.3	0.8			0.16	0.18		1.74	0.00271	478.938	294.731	0.89	0.81	0.12	0.11	Deserts & Xeric Shrublands	Chihuahuan desert	NA.	51303	S	Jornada Experimental Range. New Mexico. USA	32.6	-106.844	0	1322.9	coarse-loamy. caliche at 0.8 to 1.9 m	Lo	M		288.34	20.58	48.55	808.23	309.55	267.15	42.4	297.37	284.05
0818	Gibbens & Lenz 2001:22	Desmanthus cooleyi		Fabaceae	Forb	P	Herbaceous	Dicot			C3	2.1	0.86			0.25	0.19		3.25	0.00473	444.399	181.992	1.32	1.22	0.12	0.11	Deserts & Xeric Shrublands	Chihuahuan desert	NA.	51303	S	Jornada Experimental Range. New Mexico. USA	32.37	-106.44	0	1329	coarse-loamy. caliche at 0.8 to 1.9 m	Lo	M		289.53	18.07	45.62	799.91	309.25	269.65	39.6	298.32	285.23
0819	Gibbens & Lenz 2001:24	Dimorphocarpa wislizenii		Brassicaceae	Forb	A	Herbaceous	Dicot			C3	0.75	0.16	0.31	0.05	0.24	0.07		0.04	0.00062	1218.02	259.845	3.43	2.42	0.32	0.23	Deserts & Xeric Shrublands	Chihuahuan desert	NA.	51303	S	Jornada Experimental Range. New Mexico. USA	32.37	-106.44	0	1329	coarse-loamy. caliche at 0.75 m	Lo	M		289.53	18.07	45.62	799.91	309.25	269.65	39.6	298.32	285.23
0820	Gibbens & Lenz 2001:32	Ephedra torreyana		Ephedraceae	Semi-shrub	P	Woody	Gymnosperm	E		C3	0.7	4.4		0.47	0.33	0.65		28.38	0.073	9.58868	60.2717	0.51	0.08	0.47	0.07	Deserts & Xeric Shrublands	Chihuahuan desert	NA.	51303	S	Jornada Experimental Range. New Mexico. USA	32.37	-106.44	0	1320	Typic Petrogypsid	Sa	C		289.53	18.07	45.62	799.91	309.25	269.65	39.6	298.32	285.23
0821	Gibbens & Lenz 2001:7	Ephedra trifurca		Ephedraceae	Semi-shrub	P	Woody	Gymnosperm			C3	2.71	0.8	1.39	2.19	0.18	0.18		3.63	0.00305	887.469	261.983	1	1.95	0.07	0.13	Deserts & Xeric Shrublands	Chihuahuan desert	NA.	51303	S	Jornada Experimental Range. New Mexico. USA	32.37	-106.44	0	1322.9	Typic Haplargid. fine loamy over sand	Lo	M		289.53	18.07	45.62	799.91	309.25	269.65	39.6	298.32	285.23
0822	Gibbens & Lenz 2001:28	Ephedra trifurca		Ephedraceae	Semi-shrub	P	Woody	Gymnosperm			C3	5	7.1			0.6	1.6		527.89	0.80425	6.21699	8.82813	0.38	0.35	0.12	0.11	Deserts & Xeric Shrublands	Chihuahuan desert	NA.	51303	S	Jornada Experimental Range. New Mexico. USA	32.37	-106.44	0	1322.9	coarse-loamy. caliche at 0.5 to 2.4 m	Lo	M		289.53	18.07	45.62	799.91	309.25	269.65	39.6	298.32	285.23
0823	Gibbens & Lenz 2001:30	Eragrostis lehmanniana		Poaceae	Grass	P	Herbaceous	Monocot			C4	1.2	0.71	1.28	0.27	0.61	0.46		1.27	0.06758	17.7557	10.5054	1.33	0.94	0.51	0.36	Deserts & Xeric Shrublands	Chihuahuan desert	NA.	51303	S	Jornada Experimental Range. New Mexico. USA	32.37	-106.44	0	1322	sand over coarse-loam. caliche at 1.38 m	SaLo	C		289.53	18.07	45.62	799.91	309.25	269.65	39.6	298.32	285.23
0824	Gibbens & Lenz 2001:6	Erioneuron pulchellum	Dasyochloa pulchella	Poaceae	Grass	P	Herbaceous	Monocot			C4	0.3	0.29	0.51	0.2	0.05	0.05		0.05	7e-05	4583.66	4430.87	1	0.59	0.17	0.1	Deserts & Xeric Shrublands	Chihuahuan desert	NA.	51303	S	Jornada Experimental Range. New Mexico. USA	32.37	-106.44	0	1322.9	Typic Haplargid. fine loamy over sand	Lo	M		289.53	18.07	45.62	799.91	309.25	269.65	39.6	298.32	285.23
0825	Gibbens & Lenz 2001:11	Flourensia cernua		Asteraceae	Shrub	P	Woody	Dicot	D	broad-leaf	C3	2.16	1.42	2.73	0.11	1.01	0.93		9.12	0.45739	4.72246	3.10458	1.09	0.79	0.47	0.34	Deserts & Xeric Shrublands	Chihuahuan desert	NA.	51303	S	Jornada Experimental Range. New Mexico. USA	32.37	-106.44	0	1316	silty clay loam over sandy to silty loam	SiClLo	M		289.53	18.07	45.62	799.91	309.25	269.65	39.6	298.32	285.23
0826	Gibbens & Lenz 2001:5	Flourensia cernua		Asteraceae	Shrub	P	Woody	Dicot	D	broad-leaf	C3	2.65	2.2	3.33	0.05	0.94	0.94		26.86	0.43489	6.09346	5.05872	1	0.8	0.35	0.28	Deserts & Xeric Shrublands	Chihuahuan desert	NA.	51303	S	Jornada Experimental Range. New Mexico. USA	32.37	-106.44	0	1316	Typic Haplargid. fine loamy over sand	Lo	M		289.53	18.07	45.62	799.91	309.25	269.65	39.6	298.32	285.23
0827	Gibbens & Lenz 2001:9	Flourensia cernua		Asteraceae	Shrub	P	Woody	Dicot	D	broad-leaf	C3	5	1.04	2.02	0.11	1.1	1.22		11.33	0.85726	5.83256	1.21317	0.9	2.48	0.22	0.6	Deserts & Xeric Shrublands	Chihuahuan desert	NA.	51303	S	Jornada Experimental Range. New Mexico. USA	32.37	-106.44	0	1316	Typic Calciargid. fine loamy	Lo	M		289.53	18.07	45.62	799.91	309.25	269.65	39.6	298.32	285.23
0828	Gibbens & Lenz 2001:33	Gaura coccinea		Onagraceae	Forb	P	Herbaceous	Dicot			C3	0.62	0.28			0.12	0.07		0.1	0.00031	2013.8	909.457	1.71	1.11	0.19	0.13	Deserts & Xeric Shrublands	Chihuahuan desert	NA.	51303	S	Jornada Experimental Range. New Mexico. USA	32.37	-106.44	0	1320	Typic Petrogypsid	Sa	C		289.53	18.07	45.62	799.91	309.25	269.65	39.6	298.32	285.23
0829	Gibbens & Lenz 2001:4	Gutierrezia sarothrae	Gutierrezia sarothrae (Pursh) Britton & Rusby	Asteraceae	Semi-shrub	P	Woody	Dicot	E		C3	1.1	1.13			0.33	0.37		2.94	0.02365	46.5025	47.7708	0.89	0.49	0.3	0.16	Deserts & Xeric Shrublands	Chihuahuan desert	NA.	51303	S	Jornada Experimental Range. New Mexico. USA	32.37	-106.44	0	1322.9	Typic Calciargid. sandy loam to sandy clay loam	SaCl	F		289.53	18.07	45.62	799.91	309.25	269.65	39.6	298.32	285.23
0830	Gibbens & Lenz 2001:29	Gutierrezia sarothrae	Gutierrezia sarothrae (Pursh) Britton & Rusby	Asteraceae	Semi-shrub	P	Woody	Dicot	E		C3	2.4	1			0.35	0.35		5.03	0.02245	106.908	44.5448	1	1.2	0.15	0.18	Deserts & Xeric Shrublands	Chihuahuan desert	NA.	51303	S	Jornada Experimental Range. New Mexico. USA	32.37	-106.44	0	1322.9	coarse-loamy. caliche at 0.5 to 2.4 m	Lo	M		289.53	18.07	45.62	799.91	309.25	269.65	39.6	298.32	285.23
0831	Gibbens & Lenz 2001:14	Gutierrezia sarothrae	Gutierrezia sarothrae (Pursh) Britton & Rusby	Asteraceae	Semi-shrub	P	Woody	Dicot	E		C3	2.4	1.7		1.56	0.36	0.6		14.53	0.06786	35.3678	25.0522	0.6	0.71	0.15	0.18	Deserts & Xeric Shrublands	Chihuahuan desert	NA.	51303	S	Jornada Experimental Range. New Mexico. USA	32.37	-106.44	0	1322.9	coarse-loamy. caliche at 0.9 to 2 m	Lo	M		289.53	18.07	45.62	799.91	309.25	269.65	39.6	298.32	285.23
0832	Gibbens & Lenz 2001:21	Hymenopappus flavescens		Asteraceae	Forb	P	Herbaceous	Dicot			C3	0.86	0.5			1.3	0.2		0.45	0.02723	31.5861	18.364	6.5	0.86	1.51	0.2	Deserts & Xeric Shrublands	Chihuahuan desert	NA.	51303	S	Jornada Experimental Range. New Mexico. USA	32.37	-106.44	0	1326	coarse-loamy. caliche at 0.9 to 2 m	Lo	M		289.53	18.07	45.62	799.91	309.25	269.65	39.6	298.32	285.23
0833	Gibbens & Lenz 2001:27	Iva dealbata		Asteraceae	Forb	P	Herbaceous	Dicot			C3	3				0.08									0.03		Deserts & Xeric Shrublands	Chihuahuan desert	NA.	51303	S	Jornada Experimental Range. New Mexico. USA	32.37	-106.44	0	1322.9	fine silty	SiClLo	M		289.53	18.07	45.62	799.91	309.25	269.65	39.6	298.32	285.23
0834	Gibbens & Lenz 2001:19	Krameria lanceolata		Krameriaceae	Semi-shrub	P	Woody	Dicot	E	broad-leaf	C3	0.6	2.5			0.05	0.5		7.85	0.00654	91.6732	381.972	0.1	0.12	0.08	0.1	Deserts & Xeric Shrublands	Chihuahuan desert	NA.	51303	S	Jornada Experimental Range. New Mexico. USA	32.37	-106.44	0	1329	coarse-loamy. caliche at 0.9 to 2 m	Lo	M		289.53	18.07	45.62	799.91	309.25	269.65	39.6	298.32	285.23
0835	Gibbens & Lenz 2001:6	Krascheninnikovia lanata	Ceratoides lanata	Amaranthaceae	Semi-shrub	P	Woody	Dicot	E		C3	2.66	2.2	3.93	0.24	0.95	1		26.96	0.49742	5.34761	4.42283	0.95	0.68	0.36	0.25	Deserts & Xeric Shrublands	Chihuahuan desert	NA.	51303	S	Jornada Experimental Range. New Mexico. USA	32.37	-106.44	0	1322.9	Typic Haplargid. fine loamy over sand	Lo	M		289.53	18.07	45.62	799.91	309.25	269.65	39.6	298.32	285.23
0836	Gibbens & Lenz 2001:24	Linum australe		Linaceae	Forb	A	Herbaceous	Dicot			C3	0.64	0.19	0.25	0.19	0.23	0.12		0.05	0.00173	369.055	109.563	1.92	2.56	0.36	0.48	Deserts & Xeric Shrublands	Chihuahuan desert	NA.	51303	S	Jornada Experimental Range. New Mexico. USA	32.37	-106.44	0	1327	coarse-loamy. caliche at 0.75 m	Lo	M		289.53	18.07	45.62	799.91	309.25	269.65	39.6	298.32	285.23
0837	Gibbens & Lenz 2001:7	Lycium berlandieri		Solanaceae	Shrub	P	Woody	Dicot	D	broad-leaf	C3	1.42	4.62	6.18	0.35	0.99	0.46		63.48	0.10969	12.9461	42.1204	2.15	0.23	0.7	0.07	Deserts & Xeric Shrublands	Chihuahuan desert	NA.	51303	S	Jornada Experimental Range. New Mexico. USA	32.37	-106.44	0	1322.9	Typic Haplargid. fine loamy over sand	Lo	M		289.53	18.07	45.62	799.91	309.25	269.65	39.6	298.32	285.23
0838	Gibbens & Lenz 2001:5	Lycium berlandieri		Solanaceae	Shrub	P	Woody	Dicot	D	broad-leaf	C3	2.55	2.1	3.73	0.38	1.04	0.68		23.55	0.2518	10.1272	8.34007	1.53	0.68	0.41	0.18	Deserts & Xeric Shrublands	Chihuahuan desert	NA.	51303	S	Jornada Experimental Range. New Mexico. USA	32.37	-106.44	0	1322.9	Typic Haplargid. fine loamy over sand	Lo	M		289.53	18.07	45.62	799.91	309.25	269.65	39.6	298.32	285.23
0839	Gibbens & Lenz 2001:11	Muhlenbergia arenacea		Poaceae	Grass	P	Herbaceous	Monocot			C4	1.43	0.13	0.25	0.55	0.18	0.07		0.05	0.00046	3096.48	281.499	2.57	5.72	0.13	0.28	Deserts & Xeric Shrublands	Chihuahuan desert	NA.	51303	S	Jornada Experimental Range. New Mexico. USA	32.37	-106.44	0	1316	silty clay loam over sandy to silty loam	SiClLo	M		289.53	18.07	45.62	799.91	309.25	269.65	39.6	298.32	285.23
0840	Gibbens & Lenz 2001:7	Muhlenbergia porteri		Poaceae	Grass	P	Herbaceous	Monocot			C4	0.65	0.4	0.73	0.25	0.31	0.14		0.22	0.00318	204.313	125.731	2.21	0.89	0.48	0.19	Deserts & Xeric Shrublands	Chihuahuan desert	NA.	51303	S	Jornada Experimental Range. New Mexico. USA	32.37	-106.44	0	1315	Typic Haplargid. fine loamy over sand	Lo	M		289.53	18.07	45.62	799.91	309.25	269.65	39.6	298.32	285.23
0841	Gibbens & Lenz 2001:24	Nama hispidum	family: Hydrophyllaceae	Boraginaceae	Forb	A	Herbaceous	Dicot			C3	0.74	0.23	0.38	0.16	0.1	0.15		0.08	0.00118	628.132	195.23	0.67	1.95	0.14	0.39	Deserts & Xeric Shrublands	Chihuahuan desert	NA.	51303	S	Jornada Experimental Range. New Mexico. USA	32.37	-106.44	0	1327	coarse-loamy. caliche at 0.75 m	Lo	M		289.53	18.07	45.62	799.91	309.25	269.65	39.6	298.32	285.23
0842	Gibbens & Lenz 2001:33	Nerisyrenia linearifolia		Brassicaceae	Forb	P	Herbaceous	Dicot			C3	0.47	0.42			0.13	0.09		0.17	0.00055	852.454	761.767	1.44	0.56	0.28	0.11	Deserts & Xeric Shrublands	Chihuahuan desert	NA.	51303	S	Jornada Experimental Range. New Mexico. USA	32.37	-106.44	0	1320	Typic Petrogypsid	Sa	C		289.53	18.07	45.62	799.91	309.25	269.65	39.6	298.32	285.23
0843	Gibbens & Lenz 2001:8	Perezia nana		Asteraceae	Forb	P	Herbaceous	Dicot			C3	2.8				0.17	0.06			0.00032	8737.92		2.83		0.06		Deserts & Xeric Shrublands	Chihuahuan desert	NA.	51303	S	Jornada Experimental Range. New Mexico. USA	32.37	-106.44	0	1316	Typic Haplargid. fine loamy over sand	Lo	M		289.53	18.07	45.62	799.91	309.25	269.65	39.6	298.32	285.23
0844	Gibbens & Lenz 2001:3	Pleuraphis mutica		Poaceae	Grass	P	Herbaceous	Monocot			C4	0.4	0.4	0.76	0.11	0.33	0.1		0.13	0.00173	231.498	231.498	3.3	0.53	0.83	0.13	Deserts & Xeric Shrublands	Chihuahuan desert	NA.	51303	S	Jornada Experimental Range. New Mexico. USA	32.37	-106.44	0	1322.9	Typic Calciargid. sandy loam over clay loam over clay	SaClLo	M		289.53	18.07	45.62	799.91	309.25	269.65	39.6	298.32	285.23
0845	Gibbens & Lenz 2001:9	Pleuraphis mutica		Poaceae	Grass	P	Herbaceous	Monocot			C4	1.06	0.61	1.08	0.88	0.39	0.22		0.83	0.00988	107.25	61.7193	1.77	0.98	0.37	0.2	Deserts & Xeric Shrublands	Chihuahuan desert	NA.	51303	S	Jornada Experimental Range. New Mexico. USA	32.37	-106.44	0	1316	Typic Calciargid. fine loamy	Lo	M		289.53	18.07	45.62	799.91	309.25	269.65	39.6	298.32	285.23
0846	Gibbens & Lenz 2001:15	Prosopis glandulosa		Fabaceae	Shrub	P	Woody	Dicot	D	broad-leaf	C3	0.85	0.2	0.33	0.14	0.03	0.03		0.07	1e-05	72150.2	16976.5	0.83	2.58	0.03	0.09	Deserts & Xeric Shrublands	Chihuahuan desert	NA.	51303	S	Jornada Experimental Range. New Mexico. USA	32.37	-106.44	0	1322.9	coarse-loamy. caliche at 0.75 m	Lo	M		289.53	18.07	45.62	799.91	309.25	269.65	39.6	298.32	285.23
0847	Gibbens & Lenz 2001:14	Prosopis glandulosa		Fabaceae	Shrub	P	Woody	Dicot	D	broad-leaf	C3	2.72	1.5		0.93	0.36			12.82					0.91	0.13		Deserts & Xeric Shrublands	Chihuahuan desert	NA.	51303	S	Jornada Experimental Range. New Mexico. USA	32.37	-106.44	0	1322.9	coarse-loamy. caliche at 0.9 to 2 m	Lo	M		289.53	18.07	45.62	799.91	309.25	269.65	39.6	298.32	285.23
0848	Gibbens & Lenz 2001:27	Prosopis glandulosa		Fabaceae	Shrub	P	Woody	Dicot	D	broad-leaf	C3	3.2	0.61			0.17	0.36		2.49	0.01154	277.394	52.8783	0.47	2.62	0.05	0.3	Deserts & Xeric Shrublands	Chihuahuan desert	NA.	51303	S	Jornada Experimental Range. New Mexico. USA	32.37	-106.44	0	1322.9	fine silty	Si	C		289.53	18.07	45.62	799.91	309.25	269.65	39.6	298.32	285.23
0849	Gibbens & Lenz 2001:13	Prosopis glandulosa		Fabaceae	Shrub	P	Woody	Dicot	D	broad-leaf	C3	2.9	6.4		0.29	0.5	1		248.78	0.2618	11.0772	24.4462	0.5	0.23	0.17	0.08	Deserts & Xeric Shrublands	Chihuahuan desert	NA.	51303	S	Jornada Experimental Range. New Mexico. USA	32.37	-106.44	0	1322.9	coarse-loamy. caliche at 0.9 to 2 m	Lo	M		289.53	18.07	45.62	799.91	309.25	269.65	39.6	298.32	285.23
0850	Gibbens & Lenz 2001:p. 31	Prosopis glandulosa		Fabaceae	Shrub	P	Woody	Dicot	D	broad-leaf	C3	5.5	3			0.6	0.9		103.67	0.25447	21.6136	11.7893	0.67	0.92	0.11	0.15	Deserts & Xeric Shrublands	Chihuahuan desert	NA.	51303	S	Jornada Experimental Range. New Mexico. USA	32.37	-106.44	0	1322.9	fine silty	Si	C		289.53	18.07	45.62	799.91	309.25	269.65	39.6	298.32	285.23
0851	Gibbens & Lenz 2001:31	Psilostrophe tagetina		Asteraceae	Forb	P	Herbaceous	Dicot			C3	1.76	1.9			0.19	0.15		13.31	0.00224	786.281	848.826	1.27	0.46	0.11	0.04	Deserts & Xeric Shrublands	Chihuahuan desert	NA.	51303	S	Jornada Experimental Range. New Mexico. USA	32.37	-106.44	0	1322	sand over coarse-loam. caliche at 1.38 m	SaLo	C		289.53	18.07	45.62	799.91	309.25	269.65	39.6	298.32	285.23
0852	Gibbens & Lenz 2001:12	Scleropogon brevifolius		Poaceae	Grass	P	Herbaceous	Monocot			C4	0.96	0.2	0.4	0.17	0.06	0.07		0.08	0.00015	6236.28	1299.22	0.86	2.4	0.06	0.18	Deserts & Xeric Shrublands	Chihuahuan desert	NA.	51303	S	Jornada Experimental Range. New Mexico. USA	32.37	-106.44	0	1316	silty clay loam over sandy to silty loam	SiClLo	M		289.53	18.07	45.62	799.91	309.25	269.65	39.6	298.32	285.23
0853	Gibbens & Lenz 2001:p. 13	Scleropogon brevifolius		Poaceae	Grass	P	Herbaceous	Monocot			C4	1															Deserts & Xeric Shrublands	Chihuahuan desert	NA.	51303	S	Jornada Experimental Range. New Mexico. USA	32.37	-106.44	0	1316	Typic Haplargid. fine loamy over sand	Lo	M		289.53	18.07	45.62	799.91	309.25	269.65	39.6	298.32	285.23
0854	Gibbens & Lenz 2001:9	Scleropogon brevifolius		Poaceae	Grass	P	Herbaceous	Monocot			C4	1.11	0.28	0.53	0.67	0.23	0.09		0.18	0.00098	1137.92	287.043	2.56	2.09	0.21	0.17	Deserts & Xeric Shrublands	Chihuahuan desert	NA.	51303	S	Jornada Experimental Range. New Mexico. USA	32.37	-106.44	0	1316	Typic Calciargid. fine loamy	Lo	M		289.53	18.07	45.62	799.91	309.25	269.65	39.6	298.32	285.23
0855	Gibbens & Lenz 2001:23	Senna bauhinioides	Cassia bauhinioides; family: Caesalpiniaceae	Fabaceae	Forb	P	Herbaceous	Dicot			C3	0.85	0.51			0.18	0.21		0.46	0.00416	204.507	122.704	0.86	0.83	0.21	0.21	Deserts & Xeric Shrublands	Chihuahuan desert	NA.	51303	S	Jornada Experimental Range. New Mexico. USA	32.37	-106.44	0	1322.9	coarse-loamy. caliche at 0.7 to 2 m	Lo	M		289.53	18.07	45.62	799.91	309.25	269.65	39.6	298.32	285.23
0856	Gibbens & Lenz 2001:3	Solanum elaeagnifolium		Solanaceae	Forb	P	Herbaceous	Dicot			C3	0.54	0.62	1.23	0.09	0.2	0.1		0.43	0.00105	515.662	592.056	2	0.44	0.37	0.08	Deserts & Xeric Shrublands	Chihuahuan desert	NA.	51303	S	Jornada Experimental Range. New Mexico. USA	32.37	-106.44	0	1322.9	Typic Calciargid. sandy loam over clay loam over clay	SaClLo	M		289.53	18.07	45.62	799.91	309.25	269.65	39.6	298.32	285.23
0857	Gibbens & Lenz 2001:23	Solanum elaeagnifolium		Solanaceae	Forb	P	Herbaceous	Dicot			C3	0.65				0.25	0.13			0.00221	293.825		1.92		0.38		Deserts & Xeric Shrublands	Chihuahuan desert	NA.	51303	S	Jornada Experimental Range. New Mexico. USA	32.37	-106.44	0	1322.9	coarse-loamy. caliche at 0.7 to 2 m	Lo	M		289.53	18.07	45.62	799.91	309.25	269.65	39.6	298.32	285.23
0858	Gibbens & Lenz 2001:23	Solanum elaeagnifolium		Solanaceae	Forb	P	Herbaceous	Dicot			C3	2.3				0.25	0.13			0.00221	1039.69		1.92		0.11		Deserts & Xeric Shrublands	Chihuahuan desert	NA.	51303	S	Jornada Experimental Range. New Mexico. USA	32.37	-106.44	0	1322.9	coarse-loamy. caliche at 0.7 to 2 m	Lo	M		289.53	18.07	45.62	799.91	309.25	269.65	39.6	298.32	285.23
0859	Gibbens & Lenz 2001:3	Sphaeralcea hastulata		Malvaceae	Semi-shrub	P	Woody	Dicot			C3	1	0.14	0.21	0.4	0.18	0.1		0.04	0.00094	1061.03	148.545	1.8	4.76	0.18	0.48	Deserts & Xeric Shrublands	Chihuahuan desert	NA.	51303	S	Jornada Experimental Range. New Mexico. USA	32.37	-106.44	0	1316	Typic Calciargid. sandy loam over clay loam over clay	SaClLo	M		289.53	18.07	45.62	799.91	309.25	269.65	39.6	298.32	285.23
0860	Gibbens & Lenz 2001:11	Sphaeralcea hastulata		Malvaceae	Semi-shrub	P	Woody	Dicot			C3	1.57	0.38	0.71	1.26	0.15	0.11		0.47	0.00095	1652.05	399.86	1.36	2.21	0.1	0.15	Deserts & Xeric Shrublands	Chihuahuan desert	NA.	51303	S	Jornada Experimental Range. New Mexico. USA	32.37	-106.44	0	1316	silty clay loam over sandy to silty loam	SiClLo	M		289.53	18.07	45.62	799.91	309.25	269.65	39.6	298.32	285.23
0861	Gibbens & Lenz 2001:29	Sphaeralcea hastulata		Malvaceae	Semi-shrub	P	Woody	Dicot			C3	3.3				0.24	0.17			0.00363	908.67		1.41		0.07		Deserts & Xeric Shrublands	Chihuahuan desert	NA.	51303	S	Jornada Experimental Range. New Mexico. USA	32.37	-106.44	0	1316	coarse-loamy. caliche at 0.5 to 2.4 m	Lo	M		289.53	18.07	45.62	799.91	309.25	269.65	39.6	298.32	285.23
0862	Gibbens & Lenz 2001:30	Sporobolus contractus		Poaceae	Grass	P	Herbaceous	Monocot			C4	1.3	0.82	1.42	0.6	0.92	0.38		1.83	0.06956	18.6892	11.7885	2.42	0.92	0.71	0.27	Deserts & Xeric Shrublands	Chihuahuan desert	NA.	51303	S	Jornada Experimental Range. New Mexico. USA	32.37	-106.44	0	1322	sand over coarse-loam. caliche at 1.38 m	SaLo	C		289.53	18.07	45.62	799.91	309.25	269.65	39.6	298.32	285.23
0863	Gibbens & Lenz 2001:20	Sporobolus flexuosus		Poaceae	Grass	P	Herbaceous	Monocot			C4	0.97	1.4	2.5	0.95	0.86	0.32		3.98	0.04611	21.0366	30.362	2.69	0.39	0.89	0.13	Deserts & Xeric Shrublands	Chihuahuan desert	NA.	51303	S	Jornada Experimental Range. New Mexico. USA	32.37	-106.44	0	1326	coarse-loamy. caliche at 0.9 to 2 m	Lo	M		289.53	18.07	45.62	799.91	309.25	269.65	39.6	298.32	285.23
0864	Gibbens & Lenz 2001:33	Sporobulus nealleyi		Poaceae	Grass	P	Herbaceous	Monocot			C4	0.19	0.53			0.07	0.12		0.11	0.00053	359.993	1004.19	0.58	0.18	0.37	0.11	Deserts & Xeric Shrublands	Chihuahuan desert	NA.	51303	S	Jornada Experimental Range. New Mexico. USA	32.37	-106.44	0	1322.9	Typic Petrogypsid	Sa	C		289.53	18.07	45.62	799.91	309.25	269.65	39.6	298.32	285.23
0865	Gibbens & Lenz 2001:8	Talinum angustissimum	famiy: Portulacaceae	Talinaceae	Semi-shrub	P	Woody	Dicot			C3	0.55				0.16	0.46			0.01773	31.0262		0.35		0.29		Deserts & Xeric Shrublands	Chihuahuan desert	NA.	51303	S	Jornada Experimental Range. New Mexico. USA	32.37	-106.44	0	1316	Typic Haplargid. fine loamy over sand	Lo	M		289.53	18.07	45.62	799.91	309.25	269.65	39.6	298.32	285.23
0866	Gibbens & Lenz 2001:16	Yucca elata	family: Agavaceae	Asparagaceae	Shrub	P	Woody	Monocot			CAM	0.95	6.2			1.1	1.1		76.48	0.69691	1.36316	8.89641	1	0.08	1.16	0.09	Deserts & Xeric Shrublands	Chihuahuan desert	NA.	51303	S	Jornada Experimental Range. New Mexico. USA	32.37	-106.44	0	1326	coarse-loamy. caliche at 0.9 to 2 m	Lo	M		289.53	18.07	45.62	799.91	309.25	269.65	39.6	298.32	285.23
0867	Gibbens & Lenz 2001:3	Zinnia acerosa		Asteraceae	Semi-shrub	P	Woody	Dicot			C3	0.49	0.26	0.51	0.1	0.18	0.2		0.07	0.00377	129.977	68.9671	0.9	0.96	0.37	0.39	Deserts & Xeric Shrublands	Chihuahuan desert	NA.	51303	S	Jornada Experimental Range. New Mexico. USA	32.37	-106.44	0	1334	Typic Calciargid. sandy loam over clay loam over clay	SaClLo	M		289.53	18.07	45.62	799.91	309.25	269.65	39.6	298.32	285.23
0868	Gibbens & Lenz 2001:4	Zinnia acerosa	Zenia acerosa, Gutierrezia sarothrae	Asteraceae	Semi-shrub	P	Woody	Dicot			C3	1.1	1.01			0.17	0.28		2.35	0.00698	157.626	144.73	0.61	0.54	0.15	0.14	Deserts & Xeric Shrublands	Chihuahuan desert	NA.	51303	S	Jornada Experimental Range. New Mexico. USA	32.37	-106.44	0	1334	Typic Calciargid. sandy loam to sandy clay loam	SaCl	F		289.53	18.07	45.62	799.91	309.25	269.65	39.6	298.32	285.23
0869	Gibbens & Lenz 2001:29	Zinnia grandiflora		Asteraceae	Semi-shrub	P	Woody	Dicot			C3	1.5	0.16			0.2	0.26		0.08	0.00708	211.893	22.6019	0.77	4.69	0.13	0.81	Deserts & Xeric Shrublands	Chihuahuan desert	NA.	51303	S	Jornada Experimental Range. New Mexico. USA	32.37	-106.44	0	1316	coarse-loamy. caliche at 0.5 to 2.4 m	Lo	M		289.53	18.07	45.62	799.91	309.25	269.65	39.6	298.32	285.23
0870	Gibbens & Lenz 2001:3	Sphaeralcea hastulata		Malvaceae	Semi-shrub	P	Woody	Dicot			C3	1.1	0.28	0.31	0.69	0.17	0.11		0.18	0.00108	1021.32	259.971	1.55	3.55	0.15	0.35	Deserts & Xeric Shrublands	Chihuahuan desert	NA.	51303	S	Jornada Experimental Range. New Mexico. USA	32.37	-106.44	0	1316	Typic Calciargid. sandy loam over clay loam over clay	SaClLo	M		289.53	18.07	45.62	799.91	309.25	269.65	39.6	298.32	285.23
0871	Gifford 1966:Canadell et al. 1996	Populus tremuloides		Salicaceae	Tree	P	Woody	Dicot	D	broad-leaf	C3	2.9															Temperate Broadleaf & Mixed Forests	Wasatch and Uinta montane forests	NA.	50530	T	The Head of Parrish Creek. - The Parrish Creek Watershed covers 1,378 acres in the Davis County Experimental Watershed near Farmington, Utah	40.93	-111.83		1981	sandy loam	SaLo	C		279.51	13.73	37.71	832.18	297.75	261.35	36.4	277.9	290.07
0872	Gile et al. 1995	Flourensia cernua		Asteraceae	Shrub	P	Woody	Dicot	D	broad-leaf	C3	3															Deserts & Xeric Shrublands	Chihuahuan desert	NA.	51303	S	Jornada Experimental Range. New Mexico. USA	32.37	-106.44	0	1316	silty clay loam over sandy to silty loam	Lo	M		289.53	18.07	45.62	799.91	309.25	269.65	39.6	298.32	285.23
0873	Gile et al. 1995	Koeberlinia spinosa	family: Capparaceae	Koeberliniaceae	Shrub	P	Woody	Dicot	E		C3	3.3	5			0.35	0.25		172.79	0.01145	288.116	436.539	1.4	0.33	0.11	0.03	Deserts & Xeric Shrublands	Chihuahuan desert	NA.	51303	S	Jornada Experimental Range. New Mexico. USA	32.37	-106.44	0	1316	silty clay loam over sandy to silty loam	SiClLo	M		289.53	18.07	45.62	799.91	309.25	269.65	39.6	298.32	285.23
0874	Gile et al. 1995	Koeberlinia spinosa	family: Capparaceae	Koeberliniaceae	Shrub	P	Woody	Dicot	E		C3	5.2	3.5		0.42	1.5	2.5		133.41	4.90874	1.05934	0.713014	0.6	0.74	0.29	0.36	Deserts & Xeric Shrublands	Chihuahuan desert	NA.	51303	S	Jornada Experimental Range. New Mexico. USA	32.37	-106.44	0	1316	silty clay loam over sandy to silty loam	SiClLo	M		289.53	18.07	45.62	799.91	309.25	269.65	39.6	298.32	285.23
0875	Gile et al. 1995	Scleropogon brevifolius		Poaceae	Grass	P	Herbaceous	Monocot			C4	1															Deserts & Xeric Shrublands	Chihuahuan desert	NA.	51303	S	Jornada Experimental Range. New Mexico. USA	32.37	-106.44	0	1316	silty clay loam over sandy to silty loam	SiClLo	M		289.53	18.07	45.62	799.91	309.25	269.65	39.6	298.32	285.23
0876	Gile et al. 1998:10	Flourensia cernua		Asteraceae	Shrub	P	Woody	Dicot	D	broad-leaf	C3	1	2.5			1.2	0.9		13.09	0.50894	1.96488	4.91219	1.33	0.2	1.2	0.18	Deserts & Xeric Shrublands	Chihuahuan desert	NA.	51303	S	Jornada Experimental Range. New Mexico. USA	32.37	-106.44	0	1316	Typic Calciargid. sandy loam to sandy clay loam	SaCl	F		289.53	18.07	45.62	799.91	309.25	269.65	39.6	298.32	285.23
0877	Gile et al. 1998:6	Flourensia cernua		Asteraceae	Shrub	P	Woody	Dicot	D	broad-leaf	C3	3.4	4.3	5.64	0.08	0.9	1.2		131.67	0.67858	5.01043	6.33672	0.75	0.6	0.26	0.21	Deserts & Xeric Shrublands	Chihuahuan desert	NA.	51303	S	Jornada Experimental Range. New Mexico. USA	32.37	-106.44	0	1316	Typic Calciargid. sandy loam over clay loam over clay	SaClLo	M		289.53	18.07	45.62	799.91	309.25	269.65	39.6	298.32	285.23
0878	Gile et al. 1998:9	Larrea tridentata		Zygophyllaceae	Shrub	P	Woody	Dicot	E	broad-leaf	C3	2	3.6			1.1	1.1		54.29	0.69691	2.86981	5.16566	1	0.28	0.55	0.15	Deserts & Xeric Shrublands	Chihuahuan desert	NA.	51303	S	Jornada Experimental Range. New Mexico. USA	32.37	-106.44	0	1316	Typic Calciargid. sandy loam to sandy clay loam	SaCl	F		289.53	18.07	45.62	799.91	309.25	269.65	39.6	298.32	285.23
0879	Gile et al. 1998:5	Larrea tridentata		Zygophyllaceae	Shrub	P	Woody	Dicot	E	broad-leaf	C3	5				1.2	1.6			1.6085	3.10849		0.75		0.24		Deserts & Xeric Shrublands	Chihuahuan desert	NA.	51303	S	Jornada Experimental Range. New Mexico. USA	32.37	-106.44	0	1316	Typic Calciargid. sandy loam over clay loam over clay	SaClLo	M		289.53	18.07	45.62	799.91	309.25	269.65	39.6	298.32	285.23
0880	Gile et al. 1998:14	Flourensia cernua		Asteraceae	Shrub	P	Woody	Dicot	D	broad-leaf	C3		2			1.1	1			0.57596		3.47247	1.1			0.25	Deserts & Xeric Shrublands	Chihuahuan desert	NA.	51303	S	Jornada Experimental Range. New Mexico. USA	32.37	-106.44	0	1316	Typic Petrocalcid. sandy loam	SaLo	C		289.53	18.07	45.62	799.91	309.25	269.65	39.6	298.32	285.23
0881	Gile et al. 1998:13	Larrea tridentata		Zygophyllaceae	Shrub	P	Woody	Dicot	E	broad-leaf	C3	1.5	2.6			0.9	0.8		21.24	0.30159	4.97359	8.62089	1.13	0.29	0.6	0.15	Deserts & Xeric Shrublands	Chihuahuan desert	NA.	51303	S	Jornada Experimental Range. New Mexico. USA	32.37	-106.44	0	1316	Typic Petrocalcid. sandy loam	SaLo	C		289.53	18.07	45.62	799.91	309.25	269.65	39.6	298.32	285.23
0882	Gile et al. 1998:5	Larrea tridentata		Zygophyllaceae	Shrub	P	Woody	Dicot	E	broad-leaf	C3	2.38	4.5		0.19	0.9	1.4		100.94	0.92363	2.57679	4.87209	0.64	0.26	0.38	0.16	Deserts & Xeric Shrublands	Chihuahuan desert	NA.	51303	S	Jornada Experimental Range. New Mexico. USA	32.37	-106.44	0	1316	Typic Calciargid. sandy loam over clay loam over clay	SaClLo	M		289.53	18.07	45.62	799.91	309.25	269.65	39.6	298.32	285.23
0883	Giliberto & Estay 1978:p. 238	Colliguaja odorifera		Euphorbiaceae	Shrub	P	Woody	Dicot			C3	1	1.5						4.71					0.33			Mediterranean Forests, Woodlands & Scrub	Valdivian temperate forests	NT	60404	S	Fundo Santa Laura. Chile	-33.07	-71	0	1000	sandy loam over decomposed granite	SaLo	C		286.45	14.11	57.59	382.35	298.35	273.85	24.5	281.83	290.9
0884	Giliberto & Estay 1978:p. 238	Cryptocarya alba		Lauraceae	Shrub	P	Woody	Dicot	E	broad-leaf	C3	1	4						33.51					0.13			Mediterranean Forests, Woodlands & Scrub	Valdivian temperate forests	NT	60404	S	Fundo Santa Laura. Chile	-33.07	-71	0	1000	sandy loam over decomposed granite	SaLo	C		286.45	14.11	57.59	382.35	298.35	273.85	24.5	281.83	290.9
0885	Giliberto & Estay 1978:p. 238	Lithraea caustica		Anacardiaceae	Shrub	P	Woody	Dicot	E	broad-leaf	C3	5	7						513.13					0.36			Mediterranean Forests, Woodlands & Scrub	Valdivian temperate forests	NT	60404	S	Fundo Santa Laura. Chile	-33.07	-71	0	1000	sandy loam over decomposed granite	SaLo	C		286.45	14.11	57.59	382.35	298.35	273.85	24.5	281.83	290.9
0886	Giliberto & Estay 1978:p. 238	Quillaja saponaria	family: Rosaceae	Quillajaceae	Tree	P	Woody	Dicot	E	broad-leaf	C3	8															Mediterranean Forests, Woodlands & Scrub	Valdivian temperate forests	NT	60404	S	Fundo Santa Laura. Chile	-33.07	-71	0	1000	sandy loam over decomposed granite	SaLo	C		286.45	14.11	57.59	382.35	298.35	273.85	24.5	281.83	290.9
0887	Giliberto & Estay 1978:p. 238	Retanilla ephedra		Rhamnaceae	Shrub	P	Woody	Dicot	E		C3	1															Mediterranean Forests, Woodlands & Scrub	Valdivian temperate forests	NT	60404	S	Fundo Santa Laura. Chile	-33.07	-71	0	1000	sandy loam over decomposed granite	SaLo	C		286.45	14.11	57.59	382.35	298.35	273.85	24.5	281.83	290.9
0888	Giliberto & Estay 1978:p. 238	Satureja gilliesii		Lamiaceae	Shrub	P	Woody	Dicot	E	broad-leaf	C3	0.8	1						1.68					0.4			Mediterranean Forests, Woodlands & Scrub	Valdivian temperate forests	NT	60404	S	Fundo Santa Laura. Chile	-33.07	-71	0	1000	sandy loam over decomposed granite	SaLo	C		286.45	14.11	57.59	382.35	298.35	273.85	24.5	281.83	290.9
0889	Ginzburg 1966	Anabasis articulata		Amaranthaceae	Semi-shrub	P	Woody	Dicot	E		C4	3															Deserts & Xeric Shrublands	Mesopotamian shrub desert	PA	81320	S	Israeli Negev	30.85	34.75	81.308	200	hamadas	Ro	C		291.6	13.51	46.42	583.59	304.55	275.45	29.1	283.92	297.93
0890	Ginzburg 1966	Anabasis setifera		Amaranthaceae	Semi-shrub	P	Woody	Dicot	E		C4	1.5															Deserts & Xeric Shrublands	Mesopotamian shrub desert	PA	81320	S	Israeli Negev	30.85	34.75	81.308	200	river beds and desert	Sa	C		291.6	13.51	46.42	583.59	304.55	275.45	29.1	283.92	297.93
0891	Ginzburg 1966	Artemisia herba-alba		Asteraceae	Semi-shrub	P	Woody	Dicot	E		C3	0.4															Deserts & Xeric Shrublands	Mesopotamian shrub desert	PA	81320	S	Israeli Negev	30.85	34.75	81.308	200	steppes Irano-Turanuan	SiCl	F		291.6	13.51	46.42	583.59	304.55	275.45	29.1	283.92	297.93
0892	Ginzburg 1966	Salsola baryosma		Amaranthaceae	Shrub	P	Woody	Dicot			C4	0.8															Deserts & Xeric Shrublands	Mesopotamian shrub desert	PA	81320	S	Israeli Negev	30.85	34.75	81.308	200	Xerohalophytes from desert	Sa	C		291.6	13.51	46.42	583.59	304.55	275.45	29.1	283.92	297.93
0893	Ginzburg 1966	Salsola vermiculata		Amaranthaceae	Semi-shrub	P	Woody	Dicot			C4	1															Deserts & Xeric Shrublands	Mesopotamian shrub desert	PA	81320	S	Israeli Negev	30.85	34.75	81.308	200	steppes and deserts	Sa	C		291.6	13.51	46.42	583.59	304.55	275.45	29.1	283.92	297.93
0894	Ginzburg 1966	Zilla spinosa		Brassicaceae	Shrub	P	Woody	Dicot			C3	5															Deserts & Xeric Shrublands	Mesopotamian shrub desert	PA	81320	S	Israeli Negev	30.85	34.75	81.308	200	desert sands	Sa	C		291.6	13.51	46.42	583.59	304.55	275.45	29.1	283.92	297.93
0895	Ginzburg 1966	Achillea fragrantissima		Asteraceae	Forb	P	Herbaceous	Dicot			C3	1.5															Deserts & Xeric Shrublands	Mesopotamian shrub desert	PA	81320	S	Israeli Negev	30.85	34.75	81.308	200	silty clay riverbed Irano-Turanuan	SiCl	F		291.6	13.51	46.42	583.59	304.55	275.45	29.1	283.92	297.93
0896	Ginzburg 1966	Anabasis syriaca		Amaranthaceae	Forb	P	Herbaceous	Dicot			C4	3															Deserts & Xeric Shrublands	Mesopotamian shrub desert	PA	81320	S	Israeli Negev	30.85	34.75	81.308	200	silty clay riverbed Irano-Turanuan	SiCl	F		291.6	13.51	46.42	583.59	304.55	275.45	29.1	283.92	297.93
0897	Ginzburg 1966	Calligonum comosum		Polygonaceae	Shrub	P	Woody	Dicot	D		C4	5															Deserts & Xeric Shrublands	Mesopotamian shrub desert	PA	81320	S	Israeli Negev	30.85	34.75	81.308	200	sand dunes	Sa	C		291.6	13.51	46.42	583.59	304.55	275.45	29.1	283.92	297.93
0898	Ginzburg 1966	Haloxylon salicornicum	Hammada salicornica	Amaranthaceae	Semi-shrub	P	Woody	Dicot	E		C4	2.5															Deserts & Xeric Shrublands	Mesopotamian shrub desert	PA	81320	S	Israeli Negev	30.85	34.75	81.308	200	sand dunes	Sa	C		291.6	13.51	46.42	583.59	304.55	275.45	29.1	283.92	297.93
0899	Ginzburg 1966	Ochradenus baccatus		Resedaceae	Shrub	P	Woody	Dicot			C3	5															Deserts & Xeric Shrublands	Mesopotamian shrub desert	PA	81320	S	Israeli Negev	30.85	34.75	81.308	200	sandy	Sa	C		291.6	13.51	46.42	583.59	304.55	275.45	29.1	283.92	297.93
0900	Ginzburg 1966	Peganum harmala		Peganaceae	Forb	P	Herbaceous	Dicot			C3	4.5															Deserts & Xeric Shrublands	Mesopotamian shrub desert	PA	81320	S	Israeli Negev	30.85	34.75	81.308	200	Silty clay steppes Irano-Turanuan	SiCl	F		291.6	13.51	46.42	583.59	304.55	275.45	29.1	283.92	297.93
0901	Ginzburg 1966	Prosopis farcta		Fabaceae	Tree	P	Woody	Dicot	D	broad-leaf	C3	15															Deserts & Xeric Shrublands	Mesopotamian shrub desert	PA	81320	S	Israeli Negev	30.85	34.75	81.308	200	river banks	Wa	Wl		291.6	13.51	46.42	583.59	304.55	275.45	29.1	283.92	297.93
0902	Glover 1950:1	Adenium somalense var. crispum		Apocynaceae	Succulent	P	NA	Dicot			CAM	1.4	1.79	3.14	0.07	0.49	0.74		9.39	0.14049	9.96483	12.7407	0.66	0.45	0.35	0.24	Deserts & Xeric Shrublands	Somali montane xeric woodlands	AT	31319	S	Somalia	10.12	45.2	450.525	2057.4	fine sand over coarse sand	Sa	C		299.41	12.28	53.14	412.94	311.15	288.05	23.1	299.3	294.6
0903	Glover 1950:6	Sansevieria ehrenbergii Schweinf. ex Baker	Sanseveria ehrenbergii	Asparagaceae	Succulent	P	NA	Monocot			C3	0.9	1.46			0.68	1.19		4.02	0.5042	1.78501	2.89569	0.57	0.31	0.76	0.41	Deserts & Xeric Shrublands	Somali montane xeric woodlands	AT	31319	S	Somalia	10.12	45.2	450.525	2057.4	fine sand over coarse sand	Sa	C		299.41	12.28	53.14	412.94	311.15	288.05	23.1	299.3	294.6
0904	Glover 1951a	Aristida kelleri		Poaceae	Grass	P	Herbaceous	Monocot			C4	0.9	0.8			0.3			1.21					0.56	0.33		Deserts & Xeric Shrublands	Ethiopian montane forests	AT	30112	S	Ethiopia	9.15	40.49	146.754	1121.66	fine sand	Sa	C		296.31	15.93	74.42	167.75	306.65	285.25	21.4	296.88	294.13
0905	Glover 1951a	Stipagrostis uniplumis	Aristida papposa	Poaceae	Grass	P	Herbaceous	Monocot			C4	0.7	0.75			0.45			0.82					0.47	0.64		Deserts & Xeric Shrublands	Ethiopian montane forests	AT	30112	S	Ethiopia	9.15	40.49	146.754	1121.66	fine sand	Sa	C		296.31	15.93	74.42	167.75	306.65	285.25	21.4	296.88	294.13
0906	Glover 1951a	Aerva javanica	Aerva tomentosa	Amaranthaceae	Semi-shrub	P	Woody	Dicot			C4	1.4	1.8			0.15			9.5					0.39	0.11		Deserts & Xeric Shrublands	Somali montane xeric woodlands	AT	31319	S	Somalia	10.12	45.2	450.525	1121.66	sand with clayey layers	Sa	C		299.41	12.28	53.14	412.94	311.15	288.05	23.1	299.3	294.6
0907	Glover 1951a	Anticharis linearis		Scrophulariaceae	Forb	A	Herbaceous	Dicot			C4	0.5	0.73			0.1			0.56					0.34	0.2		Deserts & Xeric Shrublands	Somali montane xeric woodlands	AT	31319	S	Somalia	10.12	45.2	450.525	1121.66	sand with clayey layers	Sa	C		299.41	12.28	53.14	412.94	311.15	288.05	23.1	299.3	294.6
0908	Glover 1951a	Citrullus lanatus	Citrullus vulgaris	Cucurbitaceae	Forb	A	Herbaceous	Dicot			C3	0.9	0.5			0.15	1		0.47	0.07854	11.4592	6.3662	0.15	0.9	0.17	1	Deserts & Xeric Shrublands	Somali montane xeric woodlands	AT	31319	S	Somalia	10.12	45.2	450.525	1121.66	sand with clayey layers	Sa	C		299.41	12.28	53.14	412.94	311.15	288.05	23.1	299.3	294.6
0909	Glover 1951a	Eragrostis mahrana	Eragrostis hararensis	Poaceae	Grass	P	Herbaceous	Monocot			C4	0.6	0.1			0.03	0.08		0.01	0.0001	5968.31	994.718	0.38	3	0.05	0.4	Deserts & Xeric Shrublands	Somali montane xeric woodlands	AT	31319	S	Somalia	10.12	45.2	450.525	1121.66	fine sand	Sa	C		299.41	12.28	53.14	412.94	311.15	288.05	23.1	299.3	294.6
0910	Glover 1951a	Panicum turgidum		Poaceae	Grass	P	Herbaceous	Monocot			C4	1.16	1.71			0.25	0.25		7.1	0.00818	141.788	209.015	1	0.34	0.22	0.07	Deserts & Xeric Shrublands	Somali montane xeric woodlands	AT	31319	S	Somalia	10.12	45.2	450.525	1121.66	fine sand	Sa	C		299.41	12.28	53.14	412.94	311.15	288.05	23.1	299.3	294.6
0911	Glover 1951a	Sporobolus marginatus		Poaceae	Grass	P	Herbaceous	Monocot			C4	0.5	0.6			0.1			0.38					0.42	0.2		Deserts & Xeric Shrublands	Somali montane xeric woodlands	AT	31319	S	Somalia	10.12	45.2	450.525	1121.66	fine. clayey sand	Sa	C		299.41	12.28	53.14	412.94	311.15	288.05	23.1	299.3	294.6
0912	Glover 1951a	Indigofera spinosa		Fabaceae	Semi-shrub	P	Woody	Dicot		broad-leaf	C3	0.55	0.25			0.05	0.07		0.07	0.00013	4287.44	1948.84	0.71	1.1	0.09	0.14	Deserts & Xeric Shrublands	Somali montane xeric woodlands	AT	31319	S	Somalia	10.12	45.2	450.525	1121.66	sand with clayey layers	Sa	C		299.41	12.28	53.14	412.94	311.15	288.05	23.1	299.3	294.6
0913	Glover 1951a	Indigofera ruspolii		Fabaceae	Semi-shrub	P	Woody	Dicot		broad-leaf	C3	1.6	0.95			0.2	0.4		3.02	0.01676	95.493	56.6989	0.5	0.84	0.13	0.21	Deserts & Xeric Shrublands	Somali montane xeric woodlands	AT	31319	S	Somalia	10.12	45.2	450.525	1121.66	sand with clayey layers	Sa	C		299.41	12.28	53.14	412.94	311.15	288.05	23.1	299.3	294.6
0914	Glover 1951b:Diag. 26	Blepharispermum fruticosum		Asteraceae	Shrub	P	Woody	Dicot	E	broad-leaf	C3	1.7	3.34	6.1	0.41	0.95	0.65		39.72	0.21016	8.0891	15.8927	1.46	0.28	0.56	0.11	Deserts & Xeric Shrublands	Ethiopian montane forests	AT	30112	S	NE Ethiopia	9.15	40.49	146.754	1121.66	sand over shaly limestone	Sa	C		296.31	15.93	74.42	167.75	306.65	285.25	21.4	296.88	294.13
0915	Glover 1951b	Entada wahlbergii	Entada flexuosa	Fabaceae	Shrub	P	Woody	Dicot	E	broad-leaf	C3	0.6	4.5			0.9	1.2		25.45	0.67858	0.884194	6.63146	0.75	0.07	1.5	0.13	Deserts & Xeric Shrublands	Ethiopian montane forests	AT	30112	S	NE Ethiopia	9.15	40.49	146.754	1121.66	sand over clayey sand	Sa	C		296.31	15.93	74.42	167.75	306.65	285.25	21.4	296.88	294.13
0916	Glover 1951b:p. 208	Erythrina melanacantha	Erythrina rotundato-obovata	Fabaceae	Shrub	P	Woody	Dicot	E	broad-leaf	C3	1.4	13.7			1.3	0.8		550.34	0.43563	3.21371	31.4484	1.63	0.05	0.93	0.03	Deserts & Xeric Shrublands	Ethiopian montane forests	AT	30112	S	NE Ethiopia	9.15	40.49	146.754	1121.66	sand over clayey sand	Sa	C		296.31	15.93	74.42	167.75	306.65	285.25	21.4	296.88	294.13
0917	Glover 1951b:Diag. 23	Acacia reficiens ssp. misera	Acacia misera	Fabaceae	Shrub	P	Woody	Dicot	D	broad-leaf	C3		9.94	18.13		3	3.5			19.2423		0.516571	0.86			0.19	Deserts & Xeric Shrublands	Somali montane xeric woodlands	AT	31319	S	Somalia	10.12	45.2	450.525	1121.66	gravely alluvium	SiLo	M		299.41	12.28	53.14	412.94	311.15	288.05	23.1	299.3	294.6
0918	Glover 1951b:Diag. 25	Acacia edgeworthii	Acacia socotrana	Fabaceae	Shrub	P	Woody	Dicot	D	broad-leaf	C3	6	8.8	13.25	0.1	0.6	1.8		973.14	1.01788	5.89463	8.64545	0.33	0.45	0.1	0.14	Deserts & Xeric Shrublands	Somali montane xeric woodlands	AT	31319	S	Somalia	10.12	45.2	450.525	1121.66	sand	Sa	C		299.41	12.28	53.14	412.94	311.15	288.05	23.1	299.3	294.6
0919	Glover 1951b:Diag. 29	Iphiona rotundifolia		Asteraceae	Semi-shrub	P	Woody	Dicot	E		C3	4.6	3.8			0.3	0.2		139.12	0.00628	732.113	604.789	1.5	0.61	0.07	0.03	Deserts & Xeric Shrublands	Ethiopian xeric grasslands and shrublands	AT	31305	S	W Somalia	10.98	43.37	30.876	1121.66	sand with clayey layers	Sa	C		303.18	9.12	45.85	415.59	313.45	293.55	19.9	300.4	307.52
0920	Glover 1951b:Diag. 30	Salsola foetida		Amaranthaceae	Shrub	P	Woody	Dicot			C3	5.2	5.4	6.4	4.6	0.5	1.2		317.58	0.37699	13.7934	14.3239	0.42	0.81	0.1	0.19	Deserts & Xeric Shrublands	Ethiopian xeric grasslands and shrublands	AT	31305	S	W Somalia	10.98	43.37	30.876	1121.66	sand with clayey layers	Sa	C		303.18	9.12	45.85	415.59	313.45	293.55	19.9	300.4	307.52
0921	Glover 1951b:Diag. 31	Secamone punctulata	Secamone punctulosa; family: Asclepiadaceae	Apocynaceae	Semi-shrub	P	Woody	Dicot			C3	4.4	3.6	5.2	0.16	0.45	0.6		119.43	0.08482	51.8727	42.4413	0.75	0.85	0.1	0.12	Deserts & Xeric Shrublands	Ethiopian xeric grasslands and shrublands	AT	31305	S	W Somalia	10.98	43.37	30.876	1121.66	sand with clayey layers	Sa	C		303.18	9.12	45.85	415.59	313.45	293.55	19.9	300.4	307.52
0922	Glover 1951c	Commiphora ancistrophora		Burseraceae	Tree	P	Woody	Dicot	D		C3	0.57	9.5			1.2	2		107.74	2.51327	0.226796	3.77993	0.6	0.03	2.11	0.11	Deserts & Xeric Shrublands	Ethiopian montane forests	AT	30112	S	NE Ethiopia	9.15	40.49	146.754	1121.66	sand over compacted sand	Sa	C		296.31	15.93	74.42	167.75	306.65	285.25	21.4	296.88	294.13
0923	Glover 1951c	Commiphora erythraea		Burseraceae	Tree	P	Woody	Dicot	D		C3	0.75	10.75			3.25	2.3		181.53	9.00197	0.0833151	1.19418	1.41	0.03	4.33	0.11	Deserts & Xeric Shrublands	Ethiopian montane forests	AT	30112	S	NE Ethiopia	9.15	40.49	146.754	1121.66	sand over shaly limestone	Sa	C		296.31	15.93	74.42	167.75	306.65	285.25	21.4	296.88	294.13
0924	Glover 1951c	Platycelyphium voense	Platycelyphium cyananthum	Fabaceae	Shrub	P	Woody	Dicot		broad-leaf	C3	0.59	7			3.4	2.6		60.55	12.0344	0.0490261	0.581666	1.31	0.04	5.76	0.19	Deserts & Xeric Shrublands	Ethiopian montane forests	AT	30112	S	NE Ethiopia	9.15	40.49	146.754	1121.66	sand over shaly limestone	Sa	C		296.31	15.93	74.42	167.75	306.65	285.25	21.4	296.88	294.13
0925	Glover 1951c	Acacia tortilis ssp. spirocarpa	Acacia spirocarpa	Fabaceae	Tree	P	Woody	Dicot	D	broad-leaf	C3		14			3	6.2			60.3814		0.231859	0.48			0.22	Deserts & Xeric Shrublands	Somali montane xeric woodlands	AT	31319	S	Somalia	10.12	45.2	450.525	1121.66	gravely alluvium	SiLo	M		299.41	12.28	53.14	412.94	311.15	288.05	23.1	299.3	294.6
0926	Glover 1951c:p. 38	Acacia bussei		Fabaceae	Tree	P	Woody	Dicot	D	broad-leaf	C3	0.3	14	23.25		4			123.15					0.01	13.33		Tropical & Subtropical Grasslands, Savannas & Shrublands	Somali montane xeric woodlands	AT	31319	T	Somalia	10.12	45.2	450.525	1121.66	(avg based on others) Sand	Sa	C		299.41	12.28	53.14	412.94	311.15	288.05	23.1	299.3	294.6
0927	Glover et al. 1964:page 373	Achyropsis greenwayi		Amaranthaceae	Semi-shrub	P	Woody	Dicot			C3	0.92															Tropical & Subtropical Grasslands, Savannas & Shrublands	Southern Acacia-Commiphora bushlands and thickets	AT	30716	T	The Loita and similar contiguous plains occur in the Narok district of Kenya Masai-land	-1.5	35.5		1800	compacted clay loam	ClLo	F		291.33	11.27	78.24	97.67	298.15	283.75	14.4	292.12	290.08
0928	Golluscio & Sala 1993:Table 1	Adesmia lotoides		Fabaceae	Forb	P	Herbaceous	Dicot			C3	0.4															Deserts & Xeric Shrublands	Patagonian steppe	NT	60805	G	Río Mayo, Chubut, Argentina	-45.68	-70.27	267.432		rocky sandy soil (based on location)	Sa	C		283.07	10.81	42.55	500.98	294.95	269.55	25.4	277.3	286.03
0929	Golluscio & Sala 1993:Table 1	Adesmia villosa		Fabaceae	Forb	P	Herbaceous	Dicot			C3	0.5															Deserts & Xeric Shrublands	Patagonian steppe	NT	60805	G	Río Mayo, Chubut, Argentina	-45.68	-70.27	267.432		rocky sandy soil (based on location)	Sa	C		283.07	10.81	42.55	500.98	294.95	269.55	25.4	277.3	286.03
0930	Golluscio & Sala 1993:Table 1	Arjona tuberosa	family: Santalaceae	Schoepfiaceae	Forb	P	Herbaceous	Dicot			C3	0.25															Deserts & Xeric Shrublands	Patagonian steppe	NT	60805	G	Río Mayo, Chubut, Argentina	-45.68	-70.27	267.432		rocky sandy soil (based on location)	Sa	C		283.07	10.81	42.55	500.98	294.95	269.55	25.4	277.3	286.03
0931	Golluscio & Sala 1993:Table 1	Calceolaria polyrrhiza	family: Scrophulariaceae	Calceolariaceae	Forb	P	Herbaceous	Dicot			C3	0.45															Deserts & Xeric Shrublands	Patagonian steppe	NT	60805	G	Río Mayo, Chubut, Argentina	-45.68	-70.27	267.432		rocky sandy soil (based on location)	Sa	C		283.07	10.81	42.55	500.98	294.95	269.55	25.4	277.3	286.03
0932	Golluscio & Sala 1993:Table 1	Camissonia dentata	Oenothera contorta	Onagraceae	Forb	A	Herbaceous	Dicot			C3	0.3															Deserts & Xeric Shrublands	Patagonian steppe	NT	60805	G	Río Mayo, Chubut, Argentina	-45.68	-70.27	267.432		rocky sandy soil (based on location)	Sa	C		283.07	10.81	42.55	500.98	294.95	269.55	25.4	277.3	286.03
0933	Golluscio & Sala 1993:Table 1	Cerastium arvense		Caryophyllaceae	Forb	P	Herbaceous	Dicot			C3	0.3															Deserts & Xeric Shrublands	Patagonian steppe	NT	60805	G	Río Mayo, Chubut, Argentina	-45.68	-70.27	267.432		rocky sandy soil (based on location)	Sa	C		283.07	10.81	42.55	500.98	294.95	269.55	25.4	277.3	286.03
0934	Golluscio & Sala 1993:Table 1	Doniophyton anomalum	Doniophyton patagonicum	Asteraceae	Forb	A	Herbaceous	Dicot			C4	0.3															Deserts & Xeric Shrublands	Patagonian steppe	NT	60805	G	Río Mayo, Chubut, Argentina	-45.68	-70.27	267.432		rocky sandy soil (based on location)	Sa	C		283.07	10.81	42.55	500.98	294.95	269.55	25.4	277.3	286.03
0935	Golluscio & Sala 1993:Table 1	Euphorbia collina		Euphorbiaceae	Forb	P	Herbaceous	Dicot			C3	0.6															Deserts & Xeric Shrublands	Patagonian steppe	NT	60805	G	Río Mayo, Chubut, Argentina	-45.68	-70.27	267.432		rocky sandy soil (based on location)	Sa	C		283.07	10.81	42.55	500.98	294.95	269.55	25.4	277.3	286.03
0936	Golluscio & Sala 1993:Table 1	Gilia laciniata		Polemoniaceae	Forb	A	Herbaceous	Dicot			C3	0.3															Deserts & Xeric Shrublands	Patagonian steppe	NT	60805	G	Río Mayo, Chubut, Argentina	-45.68	-70.27	267.432		rocky sandy soil (based on location)	Sa	C		283.07	10.81	42.55	500.98	294.95	269.55	25.4	277.3	286.03
0937	Golluscio & Sala 1993:Table 1	Huanaca acaulis		Apiaceae	Forb	P	Herbaceous	Dicot			C3	0.3															Deserts & Xeric Shrublands	Patagonian steppe	NT	60805	G	Río Mayo, Chubut, Argentina	-45.68	-70.27	267.432		rocky sandy soil (based on location)	Sa	C		283.07	10.81	42.55	500.98	294.95	269.55	25.4	277.3	286.03
0938	Golluscio & Sala 1993:Table 1	Hypochaeris montana	Hypochaeris hookeri	Asteraceae	Forb	P	Herbaceous	Dicot			C3	0.4															Deserts & Xeric Shrublands	Patagonian steppe	NT	60805	G	Río Mayo, Chubut, Argentina	-45.68	-70.27	267.432		rocky sandy soil (based on location)	Sa	C		283.07	10.81	42.55	500.98	294.95	269.55	25.4	277.3	286.03
0939	Golluscio & Sala 1993:Table 1	Leucheria millefolium	Leuceria millefolium	Asteraceae	Forb	P	Herbaceous	Dicot			C3	0.45															Deserts & Xeric Shrublands	Patagonian steppe	NT	60805	G	Río Mayo, Chubut, Argentina	-45.68	-70.27	267.432		rocky sandy soil (based on location)	Sa	C		283.07	10.81	42.55	500.98	294.95	269.55	25.4	277.3	286.03
0940	Golluscio & Sala 1993:Table 1	Loasa argentina		Loasaceae	Forb	P	Herbaceous	Dicot			C3	0.45															Deserts & Xeric Shrublands	Patagonian steppe	NT	60805	G	Río Mayo, Chubut, Argentina	-45.68	-70.27	267.432		rocky sandy soil (based on location)	Sa	C		283.07	10.81	42.55	500.98	294.95	269.55	25.4	277.3	286.03
0941	Golluscio & Sala 1993:Table 1	Microsteris gracilis		Polemoniaceae	Forb	A	Herbaceous	Dicot			C3	0.3															Deserts & Xeric Shrublands	Patagonian steppe	NT	60805	G	Río Mayo, Chubut, Argentina	-45.68	-70.27	267.432		rocky sandy soil (based on location)	Sa	C		283.07	10.81	42.55	500.98	294.95	269.55	25.4	277.3	286.03
0942	Golluscio & Sala 1993:Table 1	Montiopsis gayana	Calandrinia patagonica	Montiaceae	Forb	P	Herbaceous	Dicot			C3	0.3															Deserts & Xeric Shrublands	Patagonian steppe	NT	60805	G	Río Mayo, Chubut, Argentina	-45.68	-70.27	267.432		rocky sandy soil (based on location)	Sa	C		283.07	10.81	42.55	500.98	294.95	269.55	25.4	277.3	286.03
0943	Golluscio & Sala 1993:Table 1	Oxalis squamoso-radicosa		Oxalidaceae	Forb	P	Herbaceous	Dicot			C3	0.25															Deserts & Xeric Shrublands	Patagonian steppe	NT	60805	G	Río Mayo, Chubut, Argentina	-45.68	-70.27	267.432		rocky sandy soil (based on location)	Sa	C		283.07	10.81	42.55	500.98	294.95	269.55	25.4	277.3	286.03
0944	Golluscio & Sala 1993:Table 1	Perezia recurvata		Asteraceae	Forb	P	Herbaceous	Dicot			C3	0.35															Deserts & Xeric Shrublands	Patagonian steppe	NT	60805	G	Río Mayo, Chubut, Argentina	-45.68	-70.27	267.432		rocky sandy soil (based on location)	Sa	C		283.07	10.81	42.55	500.98	294.95	269.55	25.4	277.3	286.03
0945	Golluscio & Sala 1993:Table 1	Polemonium micranthum	Polemonium antarcticum	Polemoniaceae	Forb	A	Herbaceous	Dicot			C3	0.3															Deserts & Xeric Shrublands	Patagonian steppe	NT	60805	G	Río Mayo, Chubut, Argentina	-45.68	-70.27	267.432		rocky sandy soil (based on location)	Sa	C		283.07	10.81	42.55	500.98	294.95	269.55	25.4	277.3	286.03
0946	Golluscio & Sala 1993:Table 1	Polygala darwiniana		Polygalaceae	Forb	P	Herbaceous	Dicot			C3	0.45															Deserts & Xeric Shrublands	Patagonian steppe	NT	60805	G	Río Mayo, Chubut, Argentina	-45.68	-70.27	267.432		rocky sandy soil (based on location)	Sa	C		283.07	10.81	42.55	500.98	294.95	269.55	25.4	277.3	286.03
0947	Golluscio & Sala 1993:Table 1	Silene magellanica		Caryophyllaceae	Forb	P	Herbaceous	Dicot			C3	0.45															Deserts & Xeric Shrublands	Patagonian steppe	NT	60805	G	Río Mayo, Chubut, Argentina	-45.68	-70.27	267.432		rocky sandy soil (based on location)	Sa	C		283.07	10.81	42.55	500.98	294.95	269.55	25.4	277.3	286.03
0948	Golluscio & Sala 1993:Table 1	Sisyrinchium junceum		Iridaceae	Forb	P	Herbaceous	Monocot			C3	0.25															Deserts & Xeric Shrublands	Patagonian steppe	NT	60805	G	Río Mayo, Chubut, Argentina	-45.68	-70.27	267.432		rocky sandy soil (based on location)	Sa	C		283.07	10.81	42.55	500.98	294.95	269.55	25.4	277.3	286.03
0949	Golluscio & Sala 1993:Table 1	Sisyrinchium macrocarpum		Iridaceae	Forb	P	Herbaceous	Monocot			C3	0.4															Deserts & Xeric Shrublands	Patagonian steppe	NT	60805	G	Río Mayo, Chubut, Argentina	-45.68	-70.27	267.432		rocky sandy soil (based on location)	Sa	C		283.07	10.81	42.55	500.98	294.95	269.55	25.4	277.3	286.03
0950	Golluscio & Sala 1993:Table 1	Tweedia australis	Tweedia o'donelli; family: Asclepiadaceae	Apocynaceae	Forb	P	Herbaceous	Dicot			C3	0.6															Deserts & Xeric Shrublands	Patagonian steppe	NT	60805	G	Río Mayo, Chubut, Argentina	-45.68	-70.27	267.432		rocky sandy soil (based on location)	Sa	C		283.07	10.81	42.55	500.98	294.95	269.55	25.4	277.3	286.03
0951	Golluscio & Sala 1993:Table 1	Valeriana clarionifolia	family: Valerianaceae	Caprifoliaceae	Forb	P	Herbaceous	Dicot			C3	0.5															Deserts & Xeric Shrublands	Patagonian steppe	NT	60805	G	Río Mayo, Chubut, Argentina	-45.68	-70.27	267.432		rocky sandy soil (based on location)	Sa	C		283.07	10.81	42.55	500.98	294.95	269.55	25.4	277.3	286.03
0952	Golovina 1991	Juniperus semiglobosa		Cupressaceae	Tree	P	Woody	Gymnosperm	E	needle-leaf	C3	1.2															Temperate Grasslands, Savannas & Shrublands	Tian Shan foothill arid steppe	PA	80818		Kyrgyzstan	41.2	74.77	252.25		medium loam	Lo	M		276.79	12.63	28.82	1132.01	295.75	251.95	43.8	286.95	261.2
0953	Golovina 1991	Juniperus turkestanica		Cupressaceae	Shrub	P	Woody	Gymnosperm	E	needle-leaf	C3	0.6															Temperate Grasslands, Savannas & Shrublands	Tian Shan foothill arid steppe	PA	80818		Kyrgyzstan	41.2	74.77	252.25		medium loam	Lo	M		276.79	12.63	28.82	1132.01	295.75	251.95	43.8	286.95	261.2
0954	Goor & Barney 1968:p. 24	Aspidosperma quebracho-blanco		Apocynaceae	Tree	P	Woody	Dicot	E	broad-leaf	C3	16	15			12			7539.82					0.53	0.75		Temperate Grasslands, Savannas & Shrublands	Humid Chaco	NT	60708	T	N Argentina	-26	-60	354.588						295	12.24	51.87	409.45	306.25	282.65	23.6	299.4	289.92
0955	Groeneveld 1989	Atriplex torreyi		Amaranthaceae	Shrub	P	Woody	Dicot	E	broad-leaf	C4	3.6															Deserts & Xeric Shrublands	Great Basin shrub steppe	NA.	51305	S	E California. USA	37.17	-118.28	156.1	1164	clay loam. water table at 1 m	ClLo	F		287.26	18.44	44.98	820.26	308.05	267.05	41	277.55	297.63
0956	Groeneveld 1989	Ericameria nauseosa	Ericameria nauseosa (Pall. ex Pursh) G.L. Nesom & Baird ssp. nauseosa var. nauseosa; Chrysothamnus nauseosus	Asteraceae	Shrub	P	Woody	Dicot	E	broad-leaf	C3	3.6															Deserts & Xeric Shrublands	Great Basin shrub steppe	NA.	51305	S	E California. USA	37.17	-118.28	156.1	1164	clay loam. water table at 1 m	ClLo	F		287.26	18.44	44.98	820.26	308.05	267.05	41	277.55	297.63
0957	Groeneveld 1989	Sarcobatus vermiculatus		Sarcobataceae	Shrub	P	Woody	Dicot	D	broad-leaf	C3	3.6															Deserts & Xeric Shrublands	Great Basin shrub steppe	NA.	51305	S	E California. USA	37.17	-118.28	156.1	1164	clay loam. water table at 1 m	ClLo	F		287.26	18.44	44.98	820.26	308.05	267.05	41	277.55	297.63
0958	Groot et al. 1995	Andropogon gayanus		Poaceae	Grass	P	Herbaceous	Monocot			C4	1.8															Tropical & Subtropical Grasslands, Savannas & Shrublands	Sahelian Acacia savanna	AT	30713	T	S Mali	17.57	-4	195.742		loamy sand	LoSa	C		301.65	14.75	50.51	519.3	315.15	285.95	29.2	305.18	296.35
0959	Groot et al. 1995	Andropogon gayanus		Poaceae	Grass	P	Herbaceous	Monocot			C4	1.2															Tropical & Subtropical Grasslands, Savannas & Shrublands	Sahelian Acacia savanna	AT	30713	T	S Mali	17.57	-4	195.742		loamy sand	LoSa	C		301.65	14.75	50.51	519.3	315.15	285.95	29.2	305.18	296.35
0960	Guinness 2003	Ficus sp.		Moraceae	Tree	P	Woody	Dicot	E	broad-leaf	C3	120															Montane Grasslands & Shrublands	Drakensberg montane grasslands, woodlands and forests	AT	31004		Mpumalanga. South Africa	-24.75	30.57	156.042						290.95	13.78	55.32	357.21	302.65	277.75	24.9	294.67	286.02
0961	Gulmon et al. 1979	Copiapoa cinerea var. columna-alba		Cactaceae	Succulent	P	NA	Dicot			CAM	0.08	0.98						0.16					0.04			Deserts & Xeric Shrublands	Chilean matorral	NT	61201	S	Pan de Azucar, Atacama Desert. Chile	-26.25	-70.64	182.818			Sa	C		290.2	8.43	54.71	252.3	298.15	282.75	15.4	287.3	293.33
0962	Haag et al. 1989	Acer rubrum	Aceraceae	Sapindaceae	Tree	P	Woody	Dicot	D	broad-leaf	C3	3															Temperate Broadleaf & Mixed Forests	Western Great Lakes forests	NA.	50416	T	Northern Wisconsin and Michigan. USA	46.3	-85.75			sand	Sa	C		278.41	9.79	25.97	1035.44	295.85	258.15	37.7	286.57	270.15
0963	Hammer 1986	Quercus alba		Fagaceae	Tree	P	Woody	Dicot	D	broad-leaf	C3	4															Temperate Broadleaf & Mixed Forests	Appalachian mixed mesophytic forests	NA.	50402	T	Cumberland Plateau Kentucky	37.54	-83.55			silt	Si	C		285.81	13.48	36.44	849.68	303.95	266.95	37	293.77	292.25
0964	Hanes 1965:Table 1	Adenostoma fasciculatum		Rosaceae	Shrub	P	Woody	Dicot	E	needle-leaf	C3	2.44	1.52			1.52	2.44		11.81	4.73829	0.514953	0.320791	0.62	0.8	0.62	0.8	Mediterranean Forests, Woodlands & Scrub	California coastal sage and chaparral	NA.	51201	S	Santa Monica Mountains, California. USA	34.12	-118.93	130.449		silty to sandy	LoSa	C		288.39	12.22	52.66	420.47	300.45	277.25	23.2	284.03	293.15
0965	Hanes 1965:Table 1	Adenostoma fasciculatum		Rosaceae	Shrub	P	Woody	Dicot	E	needle-leaf	C3	2.44	2.44			1.52	1.52		30.42	1.83878	1.32697	1.32697	1	0.5	0.62	0.31	Mediterranean Forests, Woodlands & Scrub	California coastal sage and chaparral	NA.	51201	S	Santa Monica Mountains, California. USA	34.12	-118.93	130.449		silty to sandy	LoSa	C		288.39	12.22	52.66	420.47	300.45	277.25	23.2	284.03	293.15
0966	Hanes 1965:Table 1	Adenostoma sparsifolium		Rosaceae	Shrub	P	Woody	Dicot	E	needle-leaf	C3	1.83	2.44			2.44	4.27		22.82	23.294	0.078561	0.104748	0.57	0.38	1.33	0.88	Mediterranean Forests, Woodlands & Scrub	California coastal sage and chaparral	NA.	51201	S	Santa Monica Mountains, California. USA	34.12	-118.93	130.449		silty to sandy	LoSa	C		288.39	12.22	52.66	420.47	300.45	277.25	23.2	284.03	293.15
0967	Hanes 1965:Table 1	Adenostoma sparsifolium		Rosaceae	Shrub	P	Woody	Dicot	E	needle-leaf	C3	2.44	4.27			4.27	8.54		93.18	163.058	0.014964	0.026187	0.5	0.29	1.75	1	Mediterranean Forests, Woodlands & Scrub	California coastal sage and chaparral	NA.	51201	S	Santa Monica Mountains, California. USA	34.12	-118.93	130.449		silty to sandy	LoSa	C		288.39	12.22	52.66	420.47	300.45	277.25	23.2	284.03	293.15
0968	Harris 1967	Bromus tectorum		Poaceae	Grass	A	Herbaceous	Monocot			C3	1.17															Deserts & Xeric Shrublands	Cascade Mountains leeward forests	NA.	50507	S	SE Washington. USA	47.75	-120.74	242.554	600	stony silt loam	SiLo	M		280.46	10.8	33.64	771.09	294.75	262.65	32.1	271.45	289.77
0969	Harris 1967	Pseudoroegneria spicata	Agropyron spicatum	Poaceae	Grass	P	Herbaceous	Monocot			C3	1.36															Deserts & Xeric Shrublands	Cascade Mountains leeward forests	NA.	50507	S	SE Washington. USA	47.75	-120.74	242.554	600	stony silt loam	SiLo	M		280.46	10.8	33.64	771.09	294.75	262.65	32.1	271.45	289.77
0970	Harris 1967	Pseudoroegneria spicata	Agropyron spicatum	Poaceae	Grass	P	Herbaceous	Monocot			C3	1.4															Temperate Grasslands, Savannas & Shrublands	Cascade Mountains leeward forests	NA.	50507	G	SE Washington. USA	47.75	-120.74	242.554	600	silt loam chernozem	SiLo	M		280.46	10.8	33.64	771.09	294.75	262.65	32.1	271.45	289.77
0971	Haworth 1953:Table III	Tripsacum laxum		Poaceae	Grass	P	Herbaceous	Monocot			C4	3.05															Tropical & Subtropical Dry Broadleaf Forests	Sri Lanka dry-zone dry evergreen forests	IM	40212	G	Sri Lanka	6.07	80.67	144.514		acidic red humic latosol. clay	Cl	F		299.94	5.56	80.56	48.2	303.15	296.25	6.9	299.5	299.92
0972	Hayes & Stoeckeler 1935:46	Fraxinus pennsylvanica	Fraxinus pennsylvanica var. lanceolata	Oleaceae	Tree	P	Woody	Dicot	D	broad-leaf	C3	1.09	1.38					17	4.35					0.39			Temperate Grasslands, Savannas & Shrublands	Northern mixed grasslands	NA.	50810	G	North Dakota. USA	48.5	-100.7	241.53		sandy loam	SaLo	C		277.13	12.83	26.52	1291.79	298.95	250.55	48.4	292.17	260.25
0973	Hayes & Stoeckeler 1935:49	Populus deltoides ssp. monilifera	Populus sargentii	Salicaceae	Tree	P	Woody	Dicot	D	broad-leaf	C3	2.21	1.66			21.3		27	12.75					0.67	9.64		Temperate Grasslands, Savannas & Shrublands	Northern mixed grasslands	NA.	50810	G	North Dakota. USA	48.5	-100.7	241.53		sandy loam over sand. water table at 2.1 m	SaLo	C		277.13	12.83	26.52	1291.79	298.95	250.55	48.4	292.17	260.25
0974	Hayes & Stoeckeler 1935:48	Quercus macrocarpa		Fagaceae	Tree	P	Woody	Dicot	D	broad-leaf	C3	2.63	3.03			12.2		14	50.57					0.43	4.64		Temperate Grasslands, Savannas & Shrublands	Northern mixed grasslands	NA.	50810	G	North Dakota. USA	48.5	-100.7	241.53		clay loam over silty clay loam	ClLo	F		277.13	12.83	26.52	1291.79	298.95	250.55	48.4	292.17	260.25
0975	Hayes & Stoeckeler 1935:47	Ulmus americana		Ulmaceae	Tree	P	Woody	Dicot	D	broad-leaf	C3	1.55	3.54			7.9		16	40.68					0.22	5.1		Temperate Grasslands, Savannas & Shrublands	Northern mixed grasslands	NA.	50810	G	North Dakota. USA	48.5	-100.7	241.53		sandy loam	SaLo	C		277.13	12.83	26.52	1291.79	298.95	250.55	48.4	292.17	260.25
0976	Hayes & Stoeckeler 1935:42	Ulmus americana		Ulmaceae	Tree	P	Woody	Dicot	D	broad-leaf	C3	1.83	3.86			13.7		30	57.11					0.24	7.49		Temperate Grasslands, Savannas & Shrublands	Northern mixed grasslands	NA.	50810	G	North Dakota. USA	48.5	-100.7	241.53		clay loam over silty clay loam	ClLo	F		277.13	12.83	26.52	1291.79	298.95	250.55	48.4	292.17	260.25
0977	Hayes & Stoeckeler 1935:43	Ulmus americana		Ulmaceae	Tree	P	Woody	Dicot	D	broad-leaf	C3	2.72				12.2		24							4.49		Temperate Grasslands, Savannas & Shrublands	Northern mixed grasslands	NA.	50810	G	North Dakota. USA	48.5	-100.7	241.53		sandy loam over sand to gravel with clay layers	SaLo	C		277.13	12.83	26.52	1291.79	298.95	250.55	48.4	292.17	260.25
0978	Hayes & Stoeckeler 1935:41	Ulmus americana		Ulmaceae	Tree	P	Woody	Dicot	D	broad-leaf	C3	6.12	3.5			5.2		16	157.02					0.87	0.85		Temperate Grasslands, Savannas & Shrublands	Northern mixed grasslands	NA.	50810	G	North Dakota. USA	48.5	-100.7	241.53		dune sand	Sa	C		277.13	12.83	26.52	1291.79	298.95	250.55	48.4	292.17	260.25
0979	Hayes & Stoeckeler 1935:45	Fraxinus pennsylvanica	Fraxinus pennsylvanica var. lanceolata	Oleaceae	Tree	P	Woody	Dicot	D	broad-leaf	C3	0.74	2.07			4.6		10	6.64					0.18	6.22		Temperate Grasslands, Savannas & Shrublands	Northern short grasslands	NA.	50811	G	South Dakota. USA	44.9	-99.5	252.25		silty clay loam over silty clay	SiClLo	M		279.72	13.29	28.28	1216.54	301.55	254.55	47	291.63	264.2
0980	Hayes & Stoeckeler 1935:44	Fraxinus pennsylvanica	Fraxinus pennsylvanica var. lanceolata	Oleaceae	Tree	P	Woody	Dicot	D	broad-leaf	C3	1.48	5.15			7		12	82.21					0.14	4.73		Temperate Grasslands, Savannas & Shrublands	Northern mixed grasslands	NA.	50810	G	South Dakota. USA	44.4	-98.2	252.25		silt loam with clay pan	SiLo	M		280.53	12.64	27.3	1215.45	301.95	255.65	46.3	292.52	264.92
0981	Hellmers et al. 1955:Table 1	Adenostoma fasciculatum		Rosaceae	Shrub	P	Woody	Dicot	E	needle-leaf	C3	7.62	3.66			1.5			213.78					1.04	0.2		Mediterranean Forests, Woodlands & Scrub	California montane chaparral and woodlands	NA.	51203	S	California. USA	34.2	-117.76	0	795	granitic bedrock	Ro	C		288.54	14.87	52.53	519.04	303.25	274.95	28.3	283.27	294.8
0982	Hellmers et al. 1955:Table 1	Arctostaphylos glandulosa		Ericaceae	Shrub	P	Woody	Dicot	E	broad-leaf	C3	5.18	2.74			0.7			81.45					0.95	0.14		Mediterranean Forests, Woodlands & Scrub	California montane chaparral and woodlands	NA.	51203	S	California. USA	34.2	-117.76	0	795	granitic bedrock	Ro	C		288.54	14.87	52.53	519.04	303.25	274.95	28.3	283.27	294.8
0983	Hellmers et al. 1955:Table 1	Arctostaphylos glauca		Ericaceae	Shrub	P	Woody	Dicot	E	broad-leaf	C3	2.59	6.4			2.01			222.19					0.2	0.78		Mediterranean Forests, Woodlands & Scrub	California montane chaparral and woodlands	NA.	51203	S	San Gabrial / Bernardino Mts, S. CA	34.1969	-118.083	0	1006	coarse gravel on granodiorite	Sa	C		288.95	12.67	48.35	521.64	302.35	276.15	26.2	283.55	295.28
0984	Hellmers et al. 1955:Table 1	Ceanothus crassifolius		Rhamnaceae	Shrub	P	Woody	Dicot	E	broad-leaf	C3	1.37	3.05			2.01			26.69					0.22	1.47		Mediterranean Forests, Woodlands & Scrub	California montane chaparral and woodlands	NA.	51203	S	San Gabrial / Bernardino Mts, S. CA	34.2	-117.76	0	762	clay loam on diorite	ClLo	F		288.54	14.87	52.53	519.04	303.25	274.95	28.3	283.27	294.8
0985	Hellmers et al. 1955:Table 1	Ceanothus gregii var. vestitus	Ceanothus vestitus	Rhamnaceae	Shrub	P	Woody	Dicot	E	broad-leaf	C3	1.37	3.35			0.76			32.2					0.2	0.55		Mediterranean Forests, Woodlands & Scrub	California montane chaparral and woodlands	NA.	51203	S	San Gabrial / Bernardino Mts, S. CA	34.2	-117.76	0	1513	sandy loam over granodiorite	SaLo	C		288.54	14.87	52.53	519.04	303.25	274.95	28.3	283.27	294.8
0986	Hellmers et al. 1955:Table 1	Ceanothus leucodermis		Rhamnaceae	Shrub	P	Woody	Dicot	E	broad-leaf	C3	3.66	3.05			1.46			71.31					0.6	0.4		Mediterranean Forests, Woodlands & Scrub	California montane chaparral and woodlands	NA.	51203	S	San Gabrial / Bernardino Mts, S. CA	34.3055	-118.261	0	599	granitic bedrock	Ro	C		289.33	15.05	51.9	529.78	304.55	275.55	29	284.03	295.77
0987	Hellmers et al. 1955:Table 1	Ceanothus oliganthus		Rhamnaceae	Shrub	P	Woody	Dicot	E	broad-leaf	C3	1.83	1.68			2.13			10.82					0.54	1.16		Mediterranean Forests, Woodlands & Scrub	California montane chaparral and woodlands	NA.	51203	S	California. USA	34.2	-117.76	0	1513	loam to clay loam on diorite	ClLo	F		288.54	14.87	52.53	519.04	303.25	274.95	28.3	283.27	294.8
0988	Hellmers et al. 1955:Table 1	Cercocarpus betuloides		Rosaceae	Shrub	P	Woody	Dicot	E	broad-leaf	C3	1.52	2.74			1.52			23.9					0.28	1		Mediterranean Forests, Woodlands & Scrub	California montane chaparral and woodlands	NA.	51203	S	San Gabrial / Bernardino Mts, S. CA	34.2	-117.76	0	1513	sandy loam over granodiorite	SaLo	C		288.54	14.87	52.53	519.04	303.25	274.95	28.3	283.27	294.8
0989	Hellmers et al. 1955:Table 1	Eriodictyon crasssifolium var. nigrescens	family: Hydrophyllaceae	Boraginaceae	Semi-shrub	P	Woody	Dicot	E	broad-leaf	C3	1.37				0.91									0.66		Mediterranean Forests, Woodlands & Scrub	California montane chaparral and woodlands	NA.	51203	S	San Gabrial / Bernardino Mts, S. CA	34.2726	-118.186	0	1097	coarse. loose gravel	Sa	C		288.08	13.55	48.05	567.67	302.65	274.45	28.2	282.23	294.98
0990	Hellmers et al. 1955:Table 1	Eriogonum fasciculatum var. foliolosum		Polygonaceae	Semi-shrub	P	Woody	Dicot	E	broad-leaf	C3	1.22	1.52			0.4			5.9					0.4	0.33		Mediterranean Forests, Woodlands & Scrub	California montane chaparral and woodlands	NA.	51203	S	California. USA	34.2	-117.76	0	1097	coarse. loose gravel	Sa	C		288.54	14.87	52.53	519.04	303.25	274.95	28.3	283.27	294.8
0991	Hellmers et al. 1955:Table 1	Heteromeles arbutifolia	Photinia arbutifolia	Rosaceae	Shrub	P	Woody	Dicot	E	broad-leaf	C3	1.98	1.52			1.22			9.58					0.65	0.62		Mediterranean Forests, Woodlands & Scrub	California montane chaparral and woodlands	NA.	51203	S	California. USA	34.2	-117.76	0		clay loam on diorite	ClLo	F		288.54	14.87	52.53	519.04	303.25	274.95	28.3	283.27	294.8
0992	Hellmers et al. 1955:Table 1	Lotus scoparius		Fabaceae	Semi-shrub	P	Woody	Dicot	D		C3	1.13	0.91			0.3			1.96					0.62	0.27		Mediterranean Forests, Woodlands & Scrub	California montane chaparral and woodlands	NA.	51203	S	California. USA	34.2	-117.76	0	762	loam to clay loam on diorite	Lo	M		288.54	14.87	52.53	519.04	303.25	274.95	28.3	283.27	294.8
0993	Hellmers et al. 1955:Table 1	Mimulus aurantiacus	Diplacus longiflorus	Phrymaceae	Semi-shrub	P	Woody	Dicot	E		C3	1.52	2.74			1.52			23.9					0.28	1		Mediterranean Forests, Woodlands & Scrub	California montane chaparral and woodlands	NA.	51203	S	California. USA	34.2	-117.76	0			Sa	C		288.54	14.87	52.53	519.04	303.25	274.95	28.3	283.27	294.8
0994	Hellmers et al. 1955:Table 1	Quercus chrysolepis		Fagaceae	Shrub	P	Woody	Dicot	E	broad-leaf	C3	7.32															Mediterranean Forests, Woodlands & Scrub	California montane chaparral and woodlands	NA.	51203	S	San Gabrial / Bernardino Mts, S. CA	34.2	-117.76	0	599	granitic bedrock	Ro	C		288.54	14.87	52.53	519.04	303.25	274.95	28.3	283.27	294.8
0995	Hellmers et al. 1955:Table 1	Quercus dumosa		Fagaceae	Shrub	P	Woody	Dicot	E	broad-leaf	C3	8.53	3.05			1.52			166.19					1.4	0.18		Mediterranean Forests, Woodlands & Scrub	California montane chaparral and woodlands	NA.	51203	S	California. USA	34.2	-117.76	0	599	granitic bedrock	Ro	C		288.54	14.87	52.53	519.04	303.25	274.95	28.3	283.27	294.8
0996	Hellmers et al. 1955:Table 1	Salvia apiana		Lamiaceae	Semi-shrub	P	Woody	Dicot	E	broad-leaf	C3	1.52	1.83			0.61			10.66					0.42	0.4		Mediterranean Forests, Woodlands & Scrub	California montane chaparral and woodlands	NA.	51203	S	San Gabrial / Bernardino Mts, S. CA	34.2	-117.76	0	1097	coarse. loose gravel	Sa	C		288.54	14.87	52.53	519.04	303.25	274.95	28.3	283.27	294.8
0997	Hellmers et al. 1955:Table 1	Salvia mellifera		Lamiaceae	Semi-shrub	P	Woody	Dicot	E	broad-leaf	C3	0.61	1.83			1.16			4.28					0.17	1.9		Mediterranean Forests, Woodlands & Scrub	California montane chaparral and woodlands	NA.	51203	S	California. USA	34.2	-117.76	0	762	clay loam over hardpan	ClLo	F		288.54	14.87	52.53	519.04	303.25	274.95	28.3	283.27	294.8
0998	Hellmers et al. 1955:Table 1	Yucca whipplei	family: Agavaceae	Asparagaceae	Semi-shrub	P	Woody	Monocot	E		CAM	0.76	3.35			0.58			17.86					0.11	0.76		Mediterranean Forests, Woodlands & Scrub	California montane chaparral and woodlands	NA.	51203	S	California. USA	34.2	-117.76	0	1372	sand over weathered granite	Sa	C		288.54	14.87	52.53	519.04	303.25	274.95	28.3	283.27	294.8
0999	Heyward 1933:pp. 145-147	Pinus palustris		Pinaceae	Tree	P	Woody	Gymnosperm	E	needle-leaf	C3	4.32	15.5			16.5		43	2173.73					0.14	3.82		Temperate Conifer Forests	Southeastern conifer forests	NA.	50529	T	east of Pensacola, Florida	30.494	-86.7071	0	24	deep sand (96-98%)	Sa	C		292.72	11.94	40.9	641.17	307.05	277.85	29.2	300.17	289.13
1000	Higgins et al. 1987:Table 3	Aristea major		Iridaceae	Forb	P	Herbaceous	Monocot			C3	0.5	0.25				0.36		0.07					1		0.72	Mediterranean Forests, Woodlands & Scrub	Lowland fynbos and renosterveld	AT	31202	S	South Africa	-33.95	18.92	0	400	loamy medium sand	LoSa	C		289.28	10.28	51.16	360.03	299.25	279.15	20.1	284.87	293.53
1001	Higgins et al. 1987:Table 3	Aristea major		Iridaceae	Forb	P	Herbaceous	Monocot			C3	0.5	0.31				0.36		0.1					0.81		0.58	Mediterranean Forests, Woodlands & Scrub	Lowland fynbos and renosterveld	AT	31202	S	South Africa	-33.95	18.92	0	400	loamy medium sand	LoSa	C		289.28	10.28	51.16	360.03	299.25	279.15	20.1	284.87	293.53
1002	Higgins et al. 1987:6	Aristea major		Iridaceae	Forb	P	Herbaceous	Monocot			C3	0.95	0.24			0.47	0.98		0.11	0.23635	4.01953	1.01546	0.48	1.98	0.49	2.04	Mediterranean Forests, Woodlands & Scrub	Lowland fynbos and renosterveld	AT	31202	S	South Africa	-33.95	18.92	0	400	loamy medium sand	LoSa	C		289.28	10.28	51.16	360.03	299.25	279.15	20.1	284.87	293.53
1003	Higgins et al. 1987:Table 3	Aristea major		Iridaceae	Forb	P	Herbaceous	Monocot			C3	1	0.18				0.36		0.07					2.78		1	Mediterranean Forests, Woodlands & Scrub	Lowland fynbos and renosterveld	AT	31202	S	South Africa	-33.95	18.92	0	400	loamy medium sand	LoSa	C		289.28	10.28	51.16	360.03	299.25	279.15	20.1	284.87	293.53
1004	Higgins et al. 1987:Table 3	Aristea major		Iridaceae	Forb	P	Herbaceous	Monocot			C3	1.2	0.18				0.36		0.08					3.33		1	Mediterranean Forests, Woodlands & Scrub	Lowland fynbos and renosterveld	AT	31202	S	South Africa	-33.95	18.92	0	400	loamy medium sand	LoSa	C		289.28	10.28	51.16	360.03	299.25	279.15	20.1	284.87	293.53
1005	Higgins et al. 1987:Table 3	Aristea major		Iridaceae	Forb	P	Herbaceous	Monocot			C3	1.5	0.36				0.4		0.41					2.08		0.56	Mediterranean Forests, Woodlands & Scrub	Lowland fynbos and renosterveld	AT	31202	S	South Africa	-33.95	18.92	0	400	loamy medium sand	LoSa	C		289.28	10.28	51.16	360.03	299.25	279.15	20.1	284.87	293.53
1006	Higgins et al. 1987:2	Cliffortia ruscifolia		Rosaceae	Shrub	P	Woody	Dicot			C3	1.46	3.09			2.15	1.63		29.2	2.99097	0.488136	1.03311	1.32	0.24	1.47	0.26	Mediterranean Forests, Woodlands & Scrub	Lowland fynbos and renosterveld	AT	31202	S	E of Cape Town, South Africa	-33.95	18.9167	0	400	loamy medium sand	LoSa	C		289.28	10.28	51.16	360.03	299.25	279.15	20.1	284.87	293.53
1007	Higgins et al. 1987:Table 3	Cliffortia ruscifolia		Rosaceae	Shrub	P	Woody	Dicot			C3	1.5	1.85				0.93		10.75					0.41		0.25	Mediterranean Forests, Woodlands & Scrub	Lowland fynbos and renosterveld	AT	31202	S	E of Cape Town, South Africa	-33.95	18.9167	0	400	loamy medium sand	LoSa	C		289.28	10.28	51.16	360.03	299.25	279.15	20.1	284.87	293.53
1008	Higgins et al. 1987:1	Erica plukenettii		Ericaceae	Semi-shrub	P	Woody	Dicot	E	needle-leaf	C3	0.32	1.09			0.84	0.38		0.8	0.06351	5.03854	17.1625	2.21	0.15	2.63	0.17	Mediterranean Forests, Woodlands & Scrub	Lowland fynbos and renosterveld	AT	31202	S	South Africa	-33.95	18.92	0	400	loamy medium sand	LoSa	C		289.28	10.28	51.16	360.03	299.25	279.15	20.1	284.87	293.53
1009	Higgins et al. 1987:Table 3	Erica plukenettii		Ericaceae	Semi-shrub	P	Woody	Dicot	E	needle-leaf	C3	0.5	0.8				0.36		0.67					0.31		0.23	Mediterranean Forests, Woodlands & Scrub	Lowland fynbos and renosterveld	AT	31202	S	South Africa	-33.95	18.92	0	400	loamy medium sand	LoSa	C		289.28	10.28	51.16	360.03	299.25	279.15	20.1	284.87	293.53
1010	Higgins et al. 1987:Table 3	Ischyrolepis gaudichaudiana	Ischryolepis gaudichaudiana	Restionaceae	Grass	P	Herbaceous	Monocot			C3	0.1	0.25				0.08		0.01					0.2		0.16	Mediterranean Forests, Woodlands & Scrub	Lowland fynbos and renosterveld	AT	31202	S	South Africa	-33.95	18.92	0	400	loamy medium sand	LoSa	C		289.28	10.28	51.16	360.03	299.25	279.15	20.1	284.87	293.53
1011	Higgins et al. 1987:Table 3	Ischyrolepis gaudichaudiana	Ischryolepis gaudichaudiana	Restionaceae	Grass	P	Herbaceous	Monocot			C3	0.1	0.25				0.13		0.01					0.2		0.26	Mediterranean Forests, Woodlands & Scrub	Lowland fynbos and renosterveld	AT	31202	S	South Africa	-33.95	18.92	0	400	loamy medium sand	LoSa	C		289.28	10.28	51.16	360.03	299.25	279.15	20.1	284.87	293.53
1012	Higgins et al. 1987:Table 3	Ischyrolepis gaudichaudiana	Ischryolepis gaudichaudiana	Restionaceae	Grass	P	Herbaceous	Monocot			C3	0.4	0.31				0.21		0.08					0.65		0.34	Mediterranean Forests, Woodlands & Scrub	Lowland fynbos and renosterveld	AT	31202	S	South Africa	-33.95	18.92	0	400	loamy medium sand	LoSa	C		289.28	10.28	51.16	360.03	299.25	279.15	20.1	284.87	293.53
1013	Higgins et al. 1987:Table 3	Leucadendron salignum		Proteaceae	Shrub	P	Woody	Dicot	E	broad-leaf	C3	3.5	1.07				0.59		8.39					1.64		0.28	Mediterranean Forests, Woodlands & Scrub	Lowland fynbos and renosterveld	AT	31202	S	South Africa	-33.95	18.92	0	400	loamy medium sand	LoSa	C		289.28	10.28	51.16	360.03	299.25	279.15	20.1	284.87	293.53
1014	Higgins et al. 1987:Table 3	Otholobium fruticans		Fabaceae	Shrub	P	Woody	Dicot	E	broad-leaf	C3	1.5	1.44				0.62		6.51					0.52		0.22	Mediterranean Forests, Woodlands & Scrub	Lowland fynbos and renosterveld	AT	31202	S	South Africa	-33.95	18.92	0	400	loamy medium sand	LoSa	C		289.28	10.28	51.16	360.03	299.25	279.15	20.1	284.87	293.53
1015	Higgins et al. 1987:Table 3	Protea neriifolia		Proteaceae	Shrub	P	Woody	Dicot	E	broad-leaf	C3	3	0.96				0.56		5.79					1.56		0.29	Mediterranean Forests, Woodlands & Scrub	Lowland fynbos and renosterveld	AT	31202	S	South Africa	-33.95	18.92	0	400	loamy medium sand	LoSa	C		289.28	10.28	51.16	360.03	299.25	279.15	20.1	284.87	293.53
1016	Higgins et al. 1987:3	Protea neriifolia		Proteaceae	Shrub	P	Woody	Dicot	E	broad-leaf	C3	3.26	1.5			3.55	1.32		15.36	3.23873	1.00657	0.463144	2.69	1.09	1.09	0.44	Mediterranean Forests, Woodlands & Scrub	Lowland fynbos and renosterveld	AT	31202	S	South Africa	-33.95	18.92	0	400	loamy medium sand	LoSa	C		289.28	10.28	51.16	360.03	299.25	279.15	20.1	284.87	293.53
1017	Higgins et al. 1987:Table 3	Protea repens		Proteaceae	Shrub	P	Woody	Dicot	E	broad-leaf	C3	3	0.78				0.44		3.82					1.92		0.28	Mediterranean Forests, Woodlands & Scrub	Lowland fynbos and renosterveld	AT	31202	S	South Africa	-33.95	18.92	0	400	loamy medium sand	LoSa	C		289.28	10.28	51.16	360.03	299.25	279.15	20.1	284.87	293.53
1018	Higgins et al. 1987:Table 3	Protea repens		Proteaceae	Shrub	P	Woody	Dicot	E	broad-leaf	C3	3	1.96				1.32		24.14					0.77		0.34	Mediterranean Forests, Woodlands & Scrub	Lowland fynbos and renosterveld	AT	31202	S	South Africa	-33.95	18.92	0	400	loamy medium sand	LoSa	C		289.28	10.28	51.16	360.03	299.25	279.15	20.1	284.87	293.53
1019	Higgins et al. 1987:Table 3	Tetraria bromoides		Cyperaceae	Grass	P	Herbaceous	Monocot			C3	0.5	0.13				0.36		0.02					1.92		1.38	Mediterranean Forests, Woodlands & Scrub	Lowland fynbos and renosterveld	AT	31202	S	South Africa	-33.95	18.92	0	400	loamy medium sand	LoSa	C		289.28	10.28	51.16	360.03	299.25	279.15	20.1	284.87	293.53
1020	Higgins et al. 1987:Table 3	Tetraria bromoides		Cyperaceae	Grass	P	Herbaceous	Monocot			C3	1	0.13				0.31		0.04					3.85		1.19	Mediterranean Forests, Woodlands & Scrub	Lowland fynbos and renosterveld	AT	31202	S	South Africa	-33.95	18.92	0	400	loamy medium sand	LoSa	C		289.28	10.28	51.16	360.03	299.25	279.15	20.1	284.87	293.53
1021	Higgins et al. 1987:Table 3	Tetraria bromoides		Cyperaceae	Grass	P	Herbaceous	Monocot			C3	1	0.25				0.31		0.13					2		0.62	Mediterranean Forests, Woodlands & Scrub	Lowland fynbos and renosterveld	AT	31202	S	South Africa	-33.95	18.92	0	400	loamy medium sand	LoSa	C		289.28	10.28	51.16	360.03	299.25	279.15	20.1	284.87	293.53
1022	Higgins et al. 1987:Table 3	Tetraria bromoides		Cyperaceae	Grass	P	Herbaceous	Monocot			C3	1	0.31				0.4		0.2					1.61		0.65	Mediterranean Forests, Woodlands & Scrub	Lowland fynbos and renosterveld	AT	31202	S	South Africa	-33.95	18.92	0	400	loamy medium sand	LoSa	C		289.28	10.28	51.16	360.03	299.25	279.15	20.1	284.87	293.53
1023	Higgins et al. 1987:5	Watsonia pyramidata		Iridaceae	Forb	P	Herbaceous	Monocot			C3	0.39	0.64			1.29	1		0.33	0.67544	0.577399	0.947527	1.29	0.3	3.31	0.78	Mediterranean Forests, Woodlands & Scrub	Lowland fynbos and renosterveld	AT	31202	S	South Africa	-33.95	18.92	0	400	loamy medium sand	LoSa	C		289.28	10.28	51.16	360.03	299.25	279.15	20.1	284.87	293.53
1024	Higgins et al. 1987:Table 3	Watsonia pyramidata		Iridaceae	Forb	P	Herbaceous	Monocot			C3	0.4	0.89				0.5		0.66					0.22		0.28	Mediterranean Forests, Woodlands & Scrub	Lowland fynbos and renosterveld	AT	31202	S	E of Cape Town, South Africa	-33.95	18.92	0	400	loamy medium sand	LoSa	C		289.28	10.28	51.16	360.03	299.25	279.15	20.1	284.87	293.53
1025	Hnatiuk & Hopkins 1980	Eremaea beaufortioides		Myrtaceae	Shrub	P	Woody	Dicot	E	broad-leaf	C3	6				0.75									0.13		Mediterranean Forests, Woodlands & Scrub	Southwest Australia savanna	AA	11209	S	S Western Australia	-29.88	115.27	161.559		alluvial sand and low aeolian dunes	Sa	C		293.21	12.45	49.02	475.47	305.35	279.95	25.4	287.73	298.75
1026	Hopkins 1951	Amorpha canescens		Fabaceae	Semi-shrub	P	Woody	Dicot			C3	4.11	0.76						4.97					2.7			Temperate Grasslands, Savannas & Shrublands	Central and Southern mixed grasslands	NA.	50803	G	Nebraska. USA	41.41	-99.68	51.121		silt loam	SiLo	M		282.62	14.3	33.18	1047.61	303.75	260.65	43.1	293.03	269.65
1027	Hopkins 1951	Andropogon gerardi		Poaceae	Grass	P	Herbaceous	Monocot			C4	3															Temperate Grasslands, Savannas & Shrublands	Central and Southern mixed grasslands	NA.	50803	G	Nebraska. USA	41.41	-99.68	51.121		silt loam	SiLo	M		282.62	14.3	33.18	1047.61	303.75	260.65	43.1	293.03	269.65
1028	Hopkins 1951	Aster multiflorus		Asteraceae	Forb	P	Herbaceous	Dicot			C3	2.13	0.9						3.61					1.18			Temperate Grasslands, Savannas & Shrublands	Central and Southern mixed grasslands	NA.	50803	G	Nebraska. USA	41.41	-99.68	51.121		silt loam	SiLo	M		282.62	14.3	33.18	1047.61	303.75	260.65	43.1	293.03	269.65
1029	Hopkins 1951	Bouteloua curtipendula		Poaceae	Grass	P	Herbaceous	Monocot			C4	2.45															Temperate Grasslands, Savannas & Shrublands	Central and Southern mixed grasslands	NA.	50803	G	Nebraska. USA	41.41	-99.68	51.121		silt loam	SiLo	M		282.62	14.3	33.18	1047.61	303.75	260.65	43.1	293.03	269.65
1030	Hopkins 1951	Bouteloua gracilis		Poaceae	Grass	P	Herbaceous	Monocot			C4	1.98															Temperate Grasslands, Savannas & Shrublands	Central and Southern mixed grasslands	NA.	50803	G	Nebraska. USA	41.41	-99.68	51.121		silt loam	SiLo	M		282.62	14.3	33.18	1047.61	303.75	260.65	43.1	293.03	269.65
1031	Hopkins 1951	Brickellia eupatorioides	Kuhnia glutinosa	Asteraceae	Semi-shrub	P	Woody	Dicot		broad-leaf	C3	6.4															Temperate Grasslands, Savannas & Shrublands	Central and Southern mixed grasslands	NA.	50803	G	Nebraska. USA	41.41	-99.68	51.121		silt loam	SiLo	M		282.62	14.3	33.18	1047.61	303.75	260.65	43.1	293.03	269.65
1032	Hopkins 1951	Carex duriuscula	Carex eleocharis	Cyperaceae	Grass	P	Herbaceous	Monocot			C3	0.76															Temperate Grasslands, Savannas & Shrublands	Central and Southern mixed grasslands	NA.	50803	G	Nebraska. USA	41.41	-99.68	51.121		silt loam	SiLo	M		282.62	14.3	33.18	1047.61	303.75	260.65	43.1	293.03	269.65
1033	Hopkins 1951	Carex pensylvanica		Cyperaceae	Grass	P	Herbaceous	Monocot			C3	0.76															Temperate Grasslands, Savannas & Shrublands	Central and Southern mixed grasslands	NA.	50803	G	Nebraska. USA	41.41	-99.68	51.121		silt loam	SiLo	M		282.62	14.3	33.18	1047.61	303.75	260.65	43.1	293.03	269.65
1034	Hopkins 1951	Gaura coccinea		Onagraceae	Forb	P	Herbaceous	Dicot			C3	3.05															Temperate Grasslands, Savannas & Shrublands	Central and Southern mixed grasslands	NA.	50803	G	Nebraska. USA	41.41	-99.68	51.121		silt loam	SiLo	M		282.62	14.3	33.18	1047.61	303.75	260.65	43.1	293.03	269.65
1035	Hopkins 1951	Koeleria pyramidata	Koeleria cristata	Poaceae	Grass	P	Herbaceous	Monocot			C3	0.76															Temperate Grasslands, Savannas & Shrublands	Central and Southern mixed grasslands	NA.	50803	G	Nebraska. USA	41.41	-99.68	51.121		silt loam	SiLo	M		282.62	14.3	33.18	1047.61	303.75	260.65	43.1	293.03	269.65
1036	Hopkins 1951	Lygodesmia juncea		Asteraceae	Forb	P	Herbaceous	Dicot			C3	6.4															Temperate Grasslands, Savannas & Shrublands	Central and Southern mixed grasslands	NA.	50803	G	Nebraska. USA	41.41	-99.68	51.121		silt loam	SiLo	M		282.62	14.3	33.18	1047.61	303.75	260.65	43.1	293.03	269.65
1037	Hopkins 1951	Machaeranthera pinnatifida	Sideranthus spinulosus	Asteraceae	Semi-shrub	P	Woody	Dicot			C3	1.46															Temperate Grasslands, Savannas & Shrublands	Central and Southern mixed grasslands	NA.	50803	G	Nebraska. USA	41.41	-99.68	51.121		silt loam	SiLo	M		282.62	14.3	33.18	1047.61	303.75	260.65	43.1	293.03	269.65
1038	Hopkins 1951	Pascopyrum smithii	Agropyron smithii	Poaceae	Grass	P	Herbaceous	Monocot			C3	3.66															Temperate Grasslands, Savannas & Shrublands	Central and Southern mixed grasslands	NA.	50803	G	Nebraska. USA	41.41	-99.68	51.121		silt loam	SiLo	M		282.62	14.3	33.18	1047.61	303.75	260.65	43.1	293.03	269.65
1039	Hopkins 1951	Psoralidium tenuiflorum	Psoralea tenuiflora	Fabaceae	Forb	P	Herbaceous	Dicot			C3	4.11	0.5						2.15					4.11			Temperate Grasslands, Savannas & Shrublands	Central and Southern mixed grasslands	NA.	50803	G	Nebraska. USA	41.41	-99.68	51.121		silt loam	SiLo	M		282.62	14.3	33.18	1047.61	303.75	260.65	43.1	293.03	269.65
1040	Hopkins 1951	Ratibida columnifera	Ratibida columnaris	Asteraceae	Forb	P	Herbaceous	Dicot			C3	1.68															Temperate Grasslands, Savannas & Shrublands	Central and Southern mixed grasslands	NA.	50803	G	Nebraska. USA	41.41	-99.68	51.121		silt loam	SiLo	M		282.62	14.3	33.18	1047.61	303.75	260.65	43.1	293.03	269.65
1041	Hopkins 1951	Solidago missouriensis var. fasciculata	Solidago glaberrima	Asteraceae	Forb	P	Herbaceous	Dicot			C3	3.35	0.6						2.53					2.79			Temperate Grasslands, Savannas & Shrublands	Central and Southern mixed grasslands	NA.	50803	G	Nebraska. USA	41.41	-99.68	51.121		silt loam	SiLo	M		282.62	14.3	33.18	1047.61	303.75	260.65	43.1	293.03	269.65
1042	Hopkins 1951	Sphaeralcea coccinea	Malvastrum coccineum	Malvaceae	Semi-shrub	P	Woody	Dicot			C3	3.97															Temperate Grasslands, Savannas & Shrublands	Central and Southern mixed grasslands	NA.	50803	G	Nebraska. USA	41.41	-99.68	51.121		silt loam	SiLo	M		282.62	14.3	33.18	1047.61	303.75	260.65	43.1	293.03	269.65
1043	Hopkins 1951	Sporobolus cryptandrus		Poaceae	Grass	P	Herbaceous	Monocot			C4	2.74															Temperate Grasslands, Savannas & Shrublands	Central and Southern mixed grasslands	NA.	50803	G	Nebraska. USA	41.41	-99.68	51.121		silt loam	SiLo	M		282.62	14.3	33.18	1047.61	303.75	260.65	43.1	293.03	269.65
1044	Horton 1958	Pinus contorta		Pinaceae	Tree	P	Woody	Gymnosperm	E	needle-leaf	C3	3.3															Boreal Forests/Taiga	North Central Rockies forests	NA.	50518		near Banf, Canadian Rockies (avgd)	51.01	-115.06		1427.33	Loam medium texture (avgd)	Lo	M		274.85	12.48	36.93	789.12	291.55	257.75	33.8	282.32	265.35
1045	Hosegood 1963	Acacia mearnsii	Acacia mollissima	Fabaceae	Tree	P	Woody	Dicot	E	broad-leaf	C3	5.79															Tropical & Subtropical Grasslands, Savannas & Shrublands	East African montane forests	AT	30108	T	Muguga Forest, Kenya	-1.21	36.64		2103	red loam	Lo	M		289.42	10.43	74	117.5	295.85	281.75	14.1	290.37	287.87
1046	Hosegood 1963	Pennisetum clandestinum		Poaceae	Grass	P	Herbaceous	Monocot			C4	4.88															Tropical & Subtropical Grasslands, Savannas & Shrublands	East African montane forests	AT	30108	T	Tigoni, Kenya	-1.13	36.67		2286	red loam	Lo	M		288.78	10.08	71.51	131.97	295.25	281.15	14.1	289.53	287.15
1047	Howard 1925:p. 318	Butea frondosa		Fabaceae	Tree	P	Woody	Dicot	D	broad-leaf	C3	3.05															Tropical & Subtropical Dry Broadleaf Forests	Lower Gangetic Plains moist deciduous forests	IM	40120	T	Bihar. India	25.9886	85.6879	173.127	59	blue clay	Cl	F		297.89	11.39	44.67	500.48	308.85	283.35	25.5	301.53	291.5
1048	Howard 1925:p. 318	Butea frondosa		Fabaceae	Tree	P	Woody	Dicot	D	broad-leaf	C3	5.18															Tropical & Subtropical Dry Broadleaf Forests	Lower Gangetic Plains moist deciduous forests	IM	40120	T	Bihar. India	25.9886	85.6879	173.127	59	calcareous silt loam, 75% sand-silt	SaLo	C	5.2	297.89	11.39	44.67	500.48	308.85	283.35	25.5	301.53	291.5
1049	Howard 1925:p. 317	Dalbergia sissoo		Fabaceae	Tree	P	Woody	Dicot	D	broad-leaf	C3	4.52															Tropical & Subtropical Dry Broadleaf Forests	Lower Gangetic Plains moist deciduous forests	IM	40120	T	Bihar. India	25.9886	85.6879	173.127	59	calcareous silt loam, 75% sand-silt	SaLo	C	5.2	297.89	11.39	44.67	500.48	308.85	283.35	25.5	301.53	291.5
1050	Howard 1925:p. 318	Ficus benghalensis		Moraceae	Tree	P	Woody	Dicot	E	broad-leaf	C3	4.88															Tropical & Subtropical Dry Broadleaf Forests	Lower Gangetic Plains moist deciduous forests	IM	40120	T	Bihar. India	25.9851	85.6912	173.127	59	calcareous silt loam, 75% sand-silt	SaLo	C	5.2	297.89	11.39	44.67	500.48	308.85	283.35	25.5	301.53	291.5
1051	Howard 1925:p. 318	Ficus religiosa		Moraceae	Tree	P	Woody	Dicot	E	broad-leaf	C3	5.79															Tropical & Subtropical Dry Broadleaf Forests	Lower Gangetic Plains moist deciduous forests	IM	40120	T	Pusa, N Bihar, India, on the Gangetic plain	25.9851	85.6912	173.127	59	calcareous silt loam, 75% sand-silt	SaLo	C	5.2	297.89	11.39	44.67	500.48	308.85	283.35	25.5	301.53	291.5
1052	Howard 1925:p. 318	Melia azedarach	Melia azadirachta	Meliaceae	Tree	P	Woody	Dicot	D	broad-leaf	C3	3.96															Tropical & Subtropical Dry Broadleaf Forests	Lower Gangetic Plains moist deciduous forests	IM	40120	T	Bihar. India	25.9886	85.6879	173.127	59	calcareous silt loam, 75% sand-silt	SaLo	C	5.2	297.89	11.39	44.67	500.48	308.85	283.35	25.5	301.53	291.5
1053	Howard 1925:p. 318	Millingtonia hortensis		Bignoniaceae	Tree	P	Woody	Dicot	E	broad-leaf	C3	3.51															Tropical & Subtropical Dry Broadleaf Forests	Lower Gangetic Plains moist deciduous forests	IM	40120	T	Pusa, N Bihar, India, on the Gangetic plain	25.9886	85.6879	173.127	59	calcareous silt loam, 75% sand-silt	SaLo	C		297.89	11.39	44.67	500.48	308.85	283.35	25.5	301.53	291.5
1054	Howard 1925:p. 318	Millingtonia hortensis		Bignoniaceae	Tree	P	Woody	Dicot	E	broad-leaf	C3	5.18															Tropical & Subtropical Dry Broadleaf Forests	Lower Gangetic Plains moist deciduous forests	IM	40120	T	Pusa, N Bihar, India, on the Gangetic plain	25.9886	85.6879	173.127	59	calcareous silt loam, 75% sand-silt	SaLo	C	5.2	297.89	11.39	44.67	500.48	308.85	283.35	25.5	301.53	291.5
1055	Howard 1925:p. 317	Phyllanthus emblica	family:Euphorbiaceae	Phyllanthaceae	Tree	P	Woody	Dicot	D	broad-leaf	C3	5.79															Tropical & Subtropical Dry Broadleaf Forests	Lower Gangetic Plains moist deciduous forests	IM	40120	T	Bihar. India	25.9886	85.6879	173.127	59	calcareous silt loam, 75% sand-silt	SaLo	C	5.2	297.89	11.39	44.67	500.48	308.85	283.35	25.5	301.53	291.5
1056	Howard 1925:p. 318	Tectonia grandis		Lamiaceae	Tree	P	Woody	Dicot	D	broad-leaf	C3	3.05															Tropical & Subtropical Dry Broadleaf Forests	Lower Gangetic Plains moist deciduous forests	IM	40120	T	Bihar. India	25.9886	85.6879	173.127	59	calcareous silt loam, 75% sand-silt	SaLo	C		297.89	11.39	44.67	500.48	308.85	283.35	25.5	301.53	291.5
1057	Howard 1925:p. 318	Tectonia grandis		Lamiaceae	Tree	P	Woody	Dicot	D	broad-leaf	C3	3.96															Tropical & Subtropical Dry Broadleaf Forests	Lower Gangetic Plains moist deciduous forests	IM	40120	T	Bihar. India	25.9886	85.6879	173.127	59	calcareous silt loam, 75% sand-silt	SaLo	C	5.2	297.89	11.39	44.67	500.48	308.85	283.35	25.5	301.53	291.5
1058	Hulbert 1955	Bromus tectorum		Poaceae	Grass	A	Herbaceous	Monocot			C3	1.6	0.3						0.3					2.67			Deserts & Xeric Shrublands	Palouse grasslands	NA.	50813	G	Lewiston, Nez Perce County, Idaho	46.4378	-117.005		350	loam over caliche	Lo	M		285.05	12.11	34.89	809.91	301.15	266.45	34.7	284.47	294.93
1059	Hull & Muller 1977	Avena fatua		Poaceae	Grass	A	Herbaceous	Monocot			C3	0.3															Mediterranean Forests, Woodlands & Scrub	California interior chaparral and woodlands	NA.	51202	G	Santa Ynez Valley of Santa Barbara Co., California	34.58	-120.1			clay loam over clay	ClLo	F		288.73	14	54.9	378.95	301.95	276.45	25.5	284.87	292.97
1060	Hull & Muller 1977	Nassella pulchra	Stipa pulchra	Poaceae	Grass	P	Herbaceous	Monocot			C3	1															Mediterranean Forests, Woodlands & Scrub	California interior chaparral and woodlands	NA.	51202	G	Santa Ynez Valley of Santa Barbara Co., California	34.58	-120.1			clay loam over clay	ClLo	F		288.73	14	54.9	378.95	301.95	276.45	25.5	284.87	292.97
1061	Humphrey 1937:3	Isocoma tenuisecta	Isocoma fruticosa	Asteraceae	Semi-shrub	P	Woody	Dicot			C3	5.5															Deserts & Xeric Shrublands	Chihuahuan desert	NA.	51303	S	Santa Rita Experimental Range near Tucson, Arizona, USA	31.76	-110.85	306.565	950	Sandy loam	SaLo	C		289.86	16.34	47.37	668.81	306.85	272.35	34.5	297.68	292.5
1062	Ignatenko et al. 1972	Larix dahurica		Pinaceae	Tree	P	Woody	Gymnosperm	D	needle-leaf	C3	0.65															Boreal Forests/Taiga	Taimyr-Central Siberian tundra	PA	81111		Russia	72.45	101.95	262.479		humus-rich gley soil	Wa	Wl		259.6	7.27	14.17	1646.46	288.05	236.75	51.3	280.05	242.4
1063	Incoll 1969	Eucalyptus regnans		Myrtaceae	Tree	P	Woody	Dicot	E	broad-leaf	C3	2.7															Temperate Broadleaf & Mixed Forests	Southeast Australia temperate forests	AA	10409	T	Victoria. E Australia	-38.4	146.47	275.027						284.31	7.6	42.7	361.18	292.55	274.75	17.8	281.62	288.88
1064	Jackson et al. 1999:Table 1	Celtis laevigata		Ulmaceae	Tree	P	Woody	Dicot	D	broad-leaf	C3	6															Temperate Grasslands, Savannas & Shrublands	Edwards Plateau savanna	NA.	50806	T	Cent-Eastern Edwards Plateau, TX	31.0443	-98.4895	0	414	fractured limestone bedrock	Ro	C		291.38	12.62	38.12	743.28	307.65	274.55	33.1	295.22	281.87
1065	Jackson et al. 1999:Table 1	Juniperus ashei		Cupressaceae	Tree	P	Woody	Gymnosperm	E	needle-leaf	C3	8															Temperate Grasslands, Savannas & Shrublands	Edwards Plateau savanna	NA.	50806	T	central Texas. USA	31.0443	-98.4895	0	414	fractured limestone bedrock	Ro	C		291.38	12.62	38.12	743.28	307.65	274.55	33.1	295.22	281.87
1066	Jackson et al. 1999:Table 1	Quercus fusiformis		Fagaceae	Tree	P	Woody	Dicot	E	broad-leaf	C3	22															Temperate Grasslands, Savannas & Shrublands	Edwards Plateau savanna	NA.	50806	T	central Texas. USA	29.8353	-98.5192	0	403	fractured limestone bedrock	Ro	C		292.07	12.5	39.43	702.91	307.55	275.85	31.7	295.8	283.03
1067	Jackson et al. 1999:Table 1	Quercus sinuata		Fagaceae	Tree	P	Woody	Dicot	D	broad-leaf	C3	7															Temperate Grasslands, Savannas & Shrublands	Edwards Plateau savanna	NA.	50806	T	central Texas. USA	30.37	-97.75	0	269	fractured limestone bedrock	Ro	C		292.71	11.29	36.9	705.74	307.65	277.05	30.6	296.33	283.67
1068	Jackson et al. 1999:Table 1	Ulmus americana		Ulmaceae	Tree	P	Woody	Dicot	D	broad-leaf	C3	7															Temperate Grasslands, Savannas & Shrublands	Edwards Plateau savanna	NA.	50806	T	central Texas. USA	31.0393	-98.48	0	409	fractured limestone bedrock	Ro	C		291.4	12.63	38.14	743.19	307.65	274.55	33.1	295.23	281.87
1069	Jackson et al. 1999:Table 1	Ulmus crassifolia		Ulmaceae	Tree	P	Woody	Dicot	D	broad-leaf	C3	9															Temperate Grasslands, Savannas & Shrublands	Edwards Plateau savanna	NA.	50806	T	central Texas. USA	31.042	-98.5052	0	428	fractured limestone bedrock	Ro	C		291.41	12.73	38.33	742.72	307.75	274.55	33.2	295.27	281.9
1070	Janzen 1970	Jacquinia pungens		Primulaceae	Tree	P	Woody	Dicot	E	broad-leaf	C3	3															Tropical & Subtropical Dry Broadleaf Forests	Central American dry forests	NT	60209		7 km northwest of Canas, Guanacaste Province, Costa Rica	10.47	-85.16			sticky gray clay that commonly underlies the rich surface soil	Cl	F		300.45	9.12	79.97	73.52	306.45	295.05	11.4	300	300.7
1071	Jeffers & Boaler 1966:p. 456	Brachystegia spiciformis		Fabaceae	Tree	P	Woody	Dicot	D	broad-leaf	C3	4.5															Tropical & Subtropical Grasslands, Savannas & Shrublands	Central Zambezian Miombo woodlands	AT	30704	T	Lupa in Miombo W Tanzania	-8	33		1400	red sandy loam	SaLo	C		294.38	11.86	73.2	134.86	301.75	285.55	16.2	294.8	292.55
1072	Jeffers & Boaler 1966	Pterocarpus angolensis		Fabaceae	Tree	P	Woody	Dicot	D	broad-leaf	C3	2															Tropical & subtropical grasslands, savannas & shrublands	Central Zambezian Miombo woodlands	AT	30704	T	Lupa in Miombo W Tanzania	-8	33		1400	red sandy loam	SaLo	C		294.38	11.86	73.2	134.86	301.75	285.55	16.2	294.8	292.55
1073	Jenik 1971	Milicia excelsea	Chlorophora excelsea	Moraceae	Tree	P	Woody	Dicot	D	broad-leaf	C3	3															Tropical & Subtropical Moist Broadleaf Forests	Eastern Guinean forests	AT	30111		Ghana	6.1667	-0.75		188	ferralitic soil	Cl	F		299.06	9.09	75.14	96.01	304.45	292.35	12.1	299.47	299.45
1074	Jennings 1974	Acacia erioloba		Fabaceae	Tree	P	Woody	Dicot	E	broad-leaf	C3	60															Tropical & Subtropical Grasslands, Savannas & Shrublands	Kalahari xeric savanna	AT	31309	T	Kalahari. Botswana	-24	23	535.237		sand	Sa	C		295.16	17.69	57.07	452.5	309.45	278.45	31	298.88	289
1075	Jennings 1974	Boscia albitrunca		Capparaceae	Tree	P	Woody	Dicot	E	broad-leaf	C3	68															Tropical & Subtropical Grasslands, Savannas & Shrublands	Kalahari xeric savanna	AT	31309	T	Phuduhudu, cen. Kalahari, Botswana	-23.95	22.9712	535.237	1118	sand	Sa	C	141	295.09	17.65	57.31	450.9	309.25	278.45	30.8	298.8	288.95
1076	Joffre et al. 1987	Phalaris aquatica		Poaceae	Grass	P	Herbaceous	Monocot			C3	1.2															Mediterranean Forests, Woodlands & Scrub	Iberian sclerophyllous and semi-deciduous forests	PA	81209	G	Andalucía. S Spain	37.54	-4.73	166.668		granitic. sandy silt	Si	C		290.38	12.64	41.58	647.11	305.15	274.75	30.4	283.72	298.6
1077	Johnson et al. 1968	Eucalyptus viminalis		Myrtaceae	Tree	P	Woody	Dicot	E	broad-leaf	C3	17.7															Temperate Broadleaf & Mixed Forests	Southeast Australia temperate forests	AA	10409	T	Victoria. E Australia	-38.4	146.47	275.027		volcanic bedrock	Ro	C		284.31	7.6	42.7	361.18	292.55	274.75	17.8	281.62	288.88
1078	Kalisz et al. 1988	Quercus alba		Fagaceae	Tree	P	Woody	Dicot	D	broad-leaf	C3	3.4															Temperate Broadleaf & Mixed Forests	Appalachian mixed mesophytic forests	NA.	50402	T	Fleming County. Kentucky	38.25	-83.57	17.01	280	silt over clay	SlCl	M		285.17	12.82	34.55	876.42	302.95	265.85	37.1	293.55	286.4
1079	Karizumi 1979	Prunus yedoensis		Rosaceae	Tree	P	Woody	Dicot	D	broad-leaf	C3	2.1															Temperate Broadleaf & Mixed Forests	Taiheiyo montane deciduous forests	PA	80441	T	Nine-state, Hokkaido, Japan (avgd lat long)	35.4097	138.563	346.856	916.222	clay	Cl	F		282.8	10.39	32.07	796.51	299.65	267.25	32.4	292.6	273.02
1080	Karizumi 1979	Quercus dentata		Fagaceae	Tree	P	Woody	Dicot	D	broad-leaf	C3	4.3															Temperate Broadleaf & Mixed Forests	Taiheiyo montane deciduous forests	PA	80441	T	Nine-state, Hokkaido, Japan (avgd lat long)	35.4097	138.563	346.856	916.222	silt loam	SiLo	M		282.8	10.39	32.07	796.51	299.65	267.25	32.4	292.6	273.02
1081	Karizumi 1979:Canadell et al. 1996	Fraxinus japonica		Oleaceae	Tree	P	Woody	Dicot	D	broad-leaf	C3	2															Temperate Broadleaf & Mixed Forests	Taiheiyo montane deciduous forests	PA	80441	T	Nine-state, Hokkaido, Japan (avgd lat long)	35.4097	138.563	346.856	916.222	clay	Cl	F		282.8	10.39	32.07	796.51	299.65	267.25	32.4	292.6	273.02
1082	Karizumi 1979:Canadell et al. 1996	Juglans nigra		Juglandaceae	Tree	P	Woody	Dicot	D	broad-leaf	C3	3															Temperate Broadleaf & Mixed Forests	Taiheiyo montane deciduous forests	PA	80441	T	Nine-state, Hokkaido, Japan (avgd lat long)	35.4097	138.563	346.856	916.222	silt loam	SiLo	M		282.8	10.39	32.07	796.51	299.65	267.25	32.4	292.6	273.02
1083	Karizumi 1979:Canadell et al. 1996	Platanus orientalis		Platanaceae	Tree	P	Woody	Dicot	D	broad-leaf	C3	2.6															Temperate Broadleaf & Mixed Forests	Taiheiyo montane deciduous forests	PA	80441	T	Nine-state, Hokkaido, Japan (avgd lat long)	35.4097	138.563	346.856	916.222	medium texture	Lo	M		282.8	10.39	32.07	796.51	299.65	267.25	32.4	292.6	273.02
1084	Karizumi 1979:Canadell et al. 1996	Populus nigra		Salicaceae	Tree	P	Woody	Dicot	D	broad-leaf	C3	1.9															Temperate Broadleaf & Mixed Forests	Taiheiyo montane deciduous forests	PA	80441	T	Nine-state, Hokkaido, Japan (avgd lat long)	35.4097	138.563	346.856	916.222	silt loam	SiLo	M		282.8	10.39	32.07	796.51	299.65	267.25	32.4	292.6	273.02
1085	Karizumi 1979:Canadell et al. 1996	Quercus velutina		Fagaceae	Tree	P	Woody	Dicot	D	broad-leaf	C3	3															Temperate Broadleaf & Mixed Forests	Taiheiyo montane deciduous forests	PA	80441	T	Nine-state, Hokkaido, Japan (avgd lat long)	35.4097	138.563	346.856	916.222	medium texture	Lo	M		282.8	10.39	32.07	796.51	299.65	267.25	32.4	292.6	273.02
1086	Karizumi 1979:Canadell et al. 1996	Salix babylonica		Salicaceae	Tree	P	Woody	Dicot	D	broad-leaf	C3	2.2															Temperate Broadleaf & Mixed Forests	Taiheiyo montane deciduous forests	PA	80441	T	Nine-state, Hokkaido, Japan (avgd lat long)	35.4097	138.563	346.856	916.222	silt loam	SiLo	M		282.8	10.39	32.07	796.51	299.65	267.25	32.4	292.6	273.02
1087	Karpov 1983	Picea abies		Pinaceae	Tree	P	Woody	Gymnosperm	E	needle-leaf	C3	0.17															Boreal Forests/Taiga					NE Russia					podsolic gley	Lo	M
1088	Kausch 1960:12	Anabasis aretoides	Fredolia aretoides	Amaranthaceae	Semi-shrub	P	Woody	Dicot			C4	1.25	0.75	0.99	0.18	0.05	0.15		1.47	0.00059	2122.07	1273.24	0.33	1.26	0.04	0.15	Deserts & Xeric Shrublands	Sahara desert	PA	81327	S	Algeria	28.03	1.66	250.032		clayey. gravely	Cl	F		297.41	16.34	40.15	898.56	317.15	276.45	40.7	288.37	306.22
1089	Kausch 1960:29	Lygos raetam	Retama raetam	Fabaceae	Shrub	P	Woody	Dicot	E		C3	1	2			1.51	1.12		8.38	0.99177	1.0083	2.01659	1.35	0.25	1.51	0.28	Deserts & Xeric Shrublands	Sahara desert	PA	81327	S	Algeria	28.03	1.66	250.032		gravely clayey sand	Sa	C		297.41	16.34	40.15	898.56	317.15	276.45	40.7	288.37	306.22
1090	Kausch 1960:23	Peganum harmala		Peganaceae	Forb	P	Herbaceous	Dicot			C3	0.9	0.6	0.95	0.6	0.22	0.25		0.68	0.0072	125.009	83.3393	0.88	0.95	0.24	0.26	Deserts & Xeric Shrublands	Sahara desert	PA	81327	S	Algeria	28.03	1.66	250.032		gravely sand with clay bands	Sa	C		297.41	16.34	40.15	898.56	317.15	276.45	40.7	288.37	306.22
1091	Kausch 1960:14	Zilla spinosa ssp. macroptera	Zilla macroptera	Brassicaceae	Semi-shrub	P	Woody	Dicot			C3	1.38	1.09	1.65	0.06	0.28	0.46		3.43	0.03102	44.4843	35.1362	0.61	0.84	0.2	0.28	Deserts & Xeric Shrublands	Sahara desert	PA	81327	S	Algeria	28.03	1.66	250.032		clayey sand over sand	LoSa	C		297.41	16.34	40.15	898.56	317.15	276.45	40.7	288.37	306.22
1092	Kausch 1960:13	Zilla spinosa ssp. macroptera	Zilla macroptera	Brassicaceae	Semi-shrub	P	Woody	Dicot			C3	2.3				0.33	0.51			0.04494	51.177		0.65		0.14		Deserts & Xeric Shrublands	Sahara desert	PA	81327	S	Algeria	28.03	1.66	250.032		loamy sand over sand	LoSa	C		297.41	16.34	40.15	898.56	317.15	276.45	40.7	288.37	306.22
1093	Kausch 1960:25	Zygophyllum album		Zygophyllaceae	Semi-shrub	P	Woody	Dicot		broad-leaf	C3	0.85	2		0.08	0.1	0.34		7.12	0.00605	140.431	330.425	0.29	0.21	0.12	0.09	Deserts & Xeric Shrublands	Sahara desert	PA	81327	S	Algeria	28.03	1.66	250.032		sand. bedrock at 0.8 m	Sa	C		297.41	16.34	40.15	898.56	317.15	276.45	40.7	288.37	306.22
1094	Keller 1930	Artemisia austriaca		Asteraceae	Forb	P	Herbaceous	Dicot			C3	0.43	0.05						0					4.3			Temperate Grasslands, Savannas & Shrublands				G	SE Russia
1095	Keller 1930	Bromopsis erecta	Bromus erectus	Poaceae	Grass	P	Herbaceous	Monocot			C3	0.66															Temperate Grasslands, Savannas & Shrublands				G	SE Russia
1096	Keller 1930	Elytrigia intermedia	Agropyron intermedium	Poaceae	Grass	P	Herbaceous	Monocot			C3	0.91															Temperate Grasslands, Savannas & Shrublands				G	SE Russia
1097	Keller 1930	Festuca rupicola	Festuca sulcata	Poaceae	Grass	P	Herbaceous	Monocot			C3	0.78	0.4						0.26					0.98			Temperate Grasslands, Savannas & Shrublands				G	SE Russia
1098	Keller 1930	Poa pratensis		Poaceae	Grass	P	Herbaceous	Monocot			C3	0.44															Temperate Grasslands, Savannas & Shrublands				G	SE Russia
1099	Keller 1930	Potentilla humifusa	Potentilla opaciformis	Rosaceae	Forb	P	Herbaceous	Dicot			C3	0.57	0.22						0.06					1.3			Temperate Grasslands, Savannas & Shrublands				G	SE Russia
1100	Keller 1930	Stipa capillata		Poaceae	Grass	P	Herbaceous	Monocot			C3	1.01	0.61						0.79					0.83			Temperate Grasslands, Savannas & Shrublands				G	SE Russia
1101	Keresztesi 1968:1	Robinia pseudoacacia		Fabaceae	Tree	P	Woody	Dicot	D	broad-leaf	C3	3.21	8.25	14.05		3	1.8		457.58	5.08938	0.630725	1.62102	1.67	0.23	0.93	0.13	Temperate Broadleaf & Mixed Forests	Pannonian mixed forests	PA	80431	T	Institute of Forestry Debrecen Hungary	47.49	21.8			sand	Sa	C		282.88	9.2	29.49	812.68	297.15	265.95	31.2	291.28	274.45
1102	Kerfoot 1963:p. 22	Apodytes dimidiata	family: Icacinaceae	Metteniusaceae	Tree	P	Woody	Dicot	E	broad-leaf	C3	8.23	7.17						886.13					0.57			Montane Grasslands & Shrublands	Southern Rift montane forest-grassland mosaic	AT	31015	T	Mbeya Peak, SW Tanzania	-8.8612	33.4205		2438	sandy loam over weathered schist and gneiss	SaLo	C		287.07	11.15	69.69	175.32	294.45	278.45	16	288.22	284.52
1103	Kimber 1974	Eucalyptus marginata		Myrtaceae	Tree	P	Woody	Dicot	E	broad-leaf	C3	15															Mediterranean Forests, Woodlands & Scrub	Southwest Australia woodlands	AA	11210		S Western Australia	-32.3	116.2		215	lateritic. sandy clay at depth	SaCl	F	15	289.04	11.2	48.28	459.53	300.25	277.05	23.2	283.82	294.72
1104	Klepper et al. 1985:App. A	Achnatherum hymenoides	Oryzopsis hymenoides	Poaceae	Grass	P	Herbaceous	Monocot			C3	1.12															Deserts & Xeric Shrublands	Snake-Columbia shrub steppe	NA.	51309	S	Hanford Site. Hanford. Washington (lat long elev avg from others)	46.54	-119.49	0	171.13	sandy-loam to silty loam	SaLo	C		285.75	13.24	33.27	969.39	304.65	264.85	39.8	274.73	297.17
1105	Klepper et al. 1985:App. A	Achnatherum hymenoides	Oryzopsis hymenoides	Poaceae	Grass	P	Herbaceous	Monocot			C3	1.2															Deserts & Xeric Shrublands	Snake-Columbia shrub steppe	NA.	51309	S	Hanford Site. Hanford. Washington (lat long elev avg from others)	46.54	-119.49	0	171.13	sandy-loam to silty loam	SaLo	C		285.75	13.24	33.27	969.39	304.65	264.85	39.8	274.73	297.17
1106	Klepper et al. 1985:App. A	Achnatherum hymenoides	Oryzopsis hymenoides	Poaceae	Grass	P	Herbaceous	Monocot			C3	1.25															Deserts & Xeric Shrublands	Snake-Columbia shrub steppe	NA.	51309	S	Hanford Site. Hanford. Washington	46.4716	-119.367	0	152	sandy-loam to silty loam	SaLo	C		285.78	13.29	33.56	958.12	304.55	264.95	39.6	274.88	297.03
1107	Klepper et al. 1985:Table 4	Ambrosia acanthicarpa		Asteraceae	Forb	A	Herbaceous	Dicot			C3	1.33															Deserts & Xeric Shrublands	Snake-Columbia shrub steppe	NA.	51309	S	Hanford Site. Hanford. Washington (lat long elev avg from others)	46.54	-119.49	0	171.13	sandy-loam to silty loam	SaLo	C		285.75	13.24	33.27	969.39	304.65	264.85	39.8	274.73	297.17
1108	Klepper et al. 1985:Table 4	Ambrosia acanthicarpa		Asteraceae	Forb	A	Herbaceous	Dicot			C3	1.65															Deserts & Xeric Shrublands	Snake-Columbia shrub steppe	NA.	51309	S	Hanford Site. Hanford. Washington (lat long elev avg from others)	46.54	-119.49	0	171.13	sandy-loam to silty loam	SaLo	C		285.75	13.24	33.27	969.39	304.65	264.85	39.8	274.73	297.17
1109	Klepper et al. 1985:Table 4	Ambrosia acanthicarpa		Asteraceae	Forb	A	Herbaceous	Dicot			C3	1.65															Deserts & Xeric Shrublands	Snake-Columbia shrub steppe	NA.	51309	S	Hanford Site. Hanford. Washington (lat long elev avg from others)	46.54	-119.49	0	171.13	sandy-loam to silty loam	SaLo	C		285.75	13.24	33.27	969.39	304.65	264.85	39.8	274.73	297.17
1110	Klepper et al. 1985:Table 4	Ambrosia acanthicarpa		Asteraceae	Forb	A	Herbaceous	Dicot			C3	1.67															Deserts & Xeric Shrublands	Snake-Columbia shrub steppe	NA.	51309	S	Hanford Site. Hanford. Washington (lat long elev avg from others)	46.54	-119.49	0	171.13	sandy-loam to silty loam	SaLo	C		285.75	13.24	33.27	969.39	304.65	264.85	39.8	274.73	297.17
1111	Klepper et al. 1985:Table 4	Ambrosia acanthicarpa		Asteraceae	Forb	A	Herbaceous	Dicot			C3	1.8															Deserts & Xeric Shrublands	Snake-Columbia shrub steppe	NA.	51309	S	Hanford Site. Hanford. Washington (lat long elev avg from others)	46.54	-119.49	0	171.13	sandy-loam to silty loam	SaLo	C		285.75	13.24	33.27	969.39	304.65	264.85	39.8	274.73	297.17
1112	Klepper et al. 1985:Table 3	Artemisia tridentata		Asteraceae	Shrub	P	Woody	Dicot	E		C3	1.14															Deserts & Xeric Shrublands	Snake-Columbia shrub steppe	NA.	51309	S	Hanford Site. Hanford. Washington (lat long elev avg from others)	46.54	-119.49	0	171.13	sandy-loam to silty loam	SaLo	C		285.75	13.24	33.27	969.39	304.65	264.85	39.8	274.73	297.17
1113	Klepper et al. 1985:Table 3	Artemisia tridentata		Asteraceae	Shrub	P	Woody	Dicot	E		C3	1.7															Deserts & Xeric Shrublands	Snake-Columbia shrub steppe	NA.	51309	S	Hanford Site. Hanford. Washington (lat long elev avg from others)	46.54	-119.49	0	171.13	sandy-loam to silty loam	SaLo	C		285.75	13.24	33.27	969.39	304.65	264.85	39.8	274.73	297.17
1114	Klepper et al. 1985:Table 3	Artemisia tridentata		Asteraceae	Shrub	P	Woody	Dicot	E		C3	1.72															Deserts & Xeric Shrublands	Snake-Columbia shrub steppe	NA.	51309	S	Hanford Site. Hanford. Washington (lat long elev avg from others)	46.54	-119.49	0	171.13	sandy-loam to silty loam	SaLo	C		285.75	13.24	33.27	969.39	304.65	264.85	39.8	274.73	297.17
1115	Klepper et al. 1985:Table 3	Artemisia tridentata		Asteraceae	Shrub	P	Woody	Dicot	E		C3	1.87															Deserts & Xeric Shrublands	Snake-Columbia shrub steppe	NA.	51309	S	Hanford Site. Hanford. Washington (lat long elev avg from others)	46.54	-119.49	0	171.13	sandy-loam to silty loam	SaLo	C		285.75	13.24	33.27	969.39	304.65	264.85	39.8	274.73	297.17
1116	Klepper et al. 1985:Table 3	Artemisia tridentata		Asteraceae	Shrub	P	Woody	Dicot	E		C3	1.96															Deserts & Xeric Shrublands	Snake-Columbia shrub steppe	NA.	51309	S	Hanford Site. Hanford. Washington (lat long elev avg from others)	46.54	-119.49	0	171.13	sandy-loam to silty loam	SaLo	C		285.75	13.24	33.27	969.39	304.65	264.85	39.8	274.73	297.17
1117	Klepper et al. 1985:Table 3	Artemisia tridentata		Asteraceae	Shrub	P	Woody	Dicot	E		C3	2															Deserts & Xeric Shrublands	Snake-Columbia shrub steppe	NA.	51309	S	Hanford Site. Hanford. Washington (lat long elev avg from others)	46.54	-119.49	0	171.13	sandy-loam to silty loam	SaLo	C		285.75	13.24	33.27	969.39	304.65	264.85	39.8	274.73	297.17
1118	Klepper et al. 1985:Table 3	Artemisia tridentata		Asteraceae	Shrub	P	Woody	Dicot	E		C3	2.15															Deserts & Xeric Shrublands	Snake-Columbia shrub steppe	NA.	51309	S	Hanford Site. Hanford. Washington (lat long elev avg from others)	46.54	-119.49	0	171.13	sandy-loam to silty loam	SaLo	C		285.75	13.24	33.27	969.39	304.65	264.85	39.8	274.73	297.17
1119	Klepper et al. 1985:Table 3	Artemisia tridentata		Asteraceae	Shrub	P	Woody	Dicot	E		C3	2.19															Deserts & Xeric Shrublands	Snake-Columbia shrub steppe	NA.	51309	S	Hanford Site. Hanford. Washington (lat long elev avg from others)	46.54	-119.49	0	171.13	sandy-loam to silty loam	SaLo	C		285.75	13.24	33.27	969.39	304.65	264.85	39.8	274.73	297.17
1120	Klepper et al. 1985:Table 3	Artemisia tridentata		Asteraceae	Shrub	P	Woody	Dicot	E		C3	2.35															Deserts & Xeric Shrublands	Snake-Columbia shrub steppe	NA.	51309	S	Hanford Site. Hanford. Washington (lat long elev avg from others)	46.54	-119.49	0	171.13	sandy-loam to silty loam	SaLo	C		285.75	13.24	33.27	969.39	304.65	264.85	39.8	274.73	297.17
1121	Klepper et al. 1985:Table 3	Artemisia tridentata		Asteraceae	Shrub	P	Woody	Dicot	E		C3	2.45															Deserts & Xeric Shrublands	Snake-Columbia shrub steppe	NA.	51309	S	Hanford Site. Hanford. Washington (lat long elev avg from others)	46.54	-119.49	0	171.13	sandy-loam to silty loam	SaLo	C		285.75	13.24	33.27	969.39	304.65	264.85	39.8	274.73	297.17
1122	Klepper et al. 1985:Table 3	Artemisia tridentata		Asteraceae	Shrub	P	Woody	Dicot	E		C3	2.5															Deserts & Xeric Shrublands	Snake-Columbia shrub steppe	NA.	51309	S	Hanford Site. Hanford. Washington (lat long elev avg from others)	46.54	-119.49	0	171.13	sandy-loam to silty loam	SaLo	C		285.75	13.24	33.27	969.39	304.65	264.85	39.8	274.73	297.17
1123	Klepper et al. 1985:App. A	Balsamorhiza careyana		Asteraceae	Forb	P	Herbaceous	Dicot			C3	1.5															Deserts & Xeric Shrublands	Snake-Columbia shrub steppe	NA.	51309	S	Hanford Site. Hanford. Washington	46.65	-119.6	0	134	sandy-loam to silty loam	SaLo	C		285.77	12.38	32.42	934.63	303.45	265.25	38.2	275.25	296.85
1124	Klepper et al. 1985:Table 3	Chrysothamnus nauseosus		Asteraceae	Shrub	P	Woody	Dicot	D	broad-leaf	C3	1.47															Deserts & Xeric Shrublands	Snake-Columbia shrub steppe	NA.	51309	S	Hanford Site. Hanford. Washington (lat long elev avg from others)	46.54	-119.49	0	171.13	sandy-loam to silty loam	SaLo	C		285.75	13.24	33.27	969.39	304.65	264.85	39.8	274.73	297.17
1125	Klepper et al. 1985:Table 3	Chrysothamnus nauseosus		Asteraceae	Shrub	P	Woody	Dicot	D	broad-leaf	C3	1.5															Deserts & Xeric Shrublands	Snake-Columbia shrub steppe	NA.	51309	S	Hanford Site. Hanford. Washington (lat long elev avg from others)	46.54	-119.49	0	171.13	sandy-loam to silty loam	SaLo	C		285.75	13.24	33.27	969.39	304.65	264.85	39.8	274.73	297.17
1126	Klepper et al. 1985:Table 3	Chrysothamnus nauseosus		Asteraceae	Shrub	P	Woody	Dicot	D	broad-leaf	C3	1.6															Deserts & Xeric Shrublands	Snake-Columbia shrub steppe	NA.	51309	S	Hanford Site. Hanford. Washington (lat long elev avg from others)	46.54	-119.49	0	171.13	sandy-loam to silty loam	SaLo	C		285.75	13.24	33.27	969.39	304.65	264.85	39.8	274.73	297.17
1127	Klepper et al. 1985:Table 3	Chrysothamnus nauseosus		Asteraceae	Shrub	P	Woody	Dicot	D	broad-leaf	C3	1.7															Deserts & Xeric Shrublands	Snake-Columbia shrub steppe	NA.	51309	S	Hanford Site. Hanford. Washington (lat long elev avg from others)	46.54	-119.49	0	171.13	sandy-loam to silty loam	SaLo	C		285.75	13.24	33.27	969.39	304.65	264.85	39.8	274.73	297.17
1128	Klepper et al. 1985:Table 3	Chrysothamnus nauseosus		Asteraceae	Shrub	P	Woody	Dicot	D	broad-leaf	C3	1.75															Deserts & Xeric Shrublands	Snake-Columbia shrub steppe	NA.	51309	S	Hanford Site. Hanford. Washington (lat long elev avg from others)	46.54	-119.49	0	171.13	sandy-loam to silty loam	SaLo	C		285.75	13.24	33.27	969.39	304.65	264.85	39.8	274.73	297.17
1129	Klepper et al. 1985:Table 3	Chrysothamnus nauseosus		Asteraceae	Shrub	P	Woody	Dicot	D	broad-leaf	C3	1.85															Deserts & Xeric Shrublands	Snake-Columbia shrub steppe	NA.	51309	S	Hanford Site. Hanford. Washington (lat long elev avg from others)	46.54	-119.49	0	171.13	sandy-loam to silty loam	SaLo	C		285.75	13.24	33.27	969.39	304.65	264.85	39.8	274.73	297.17
1130	Klepper et al. 1985:Table 3	Chrysothamnus nauseosus		Asteraceae	Shrub	P	Woody	Dicot	D	broad-leaf	C3	2															Deserts & Xeric Shrublands	Snake-Columbia shrub steppe	NA.	51309	S	Hanford Site. Hanford. Washington (lat long elev avg from others)	46.54	-119.49	0	171.13	sandy-loam to silty loam	SaLo	C		285.75	13.24	33.27	969.39	304.65	264.85	39.8	274.73	297.17
1131	Klepper et al. 1985:Table 3	Chrysothamnus nauseosus		Asteraceae	Shrub	P	Woody	Dicot	D	broad-leaf	C3	2.1															Deserts & Xeric Shrublands	Snake-Columbia shrub steppe	NA.	51309	S	Hanford Site. Hanford. Washington (lat long elev avg from others)	46.54	-119.49	0	171.13	sandy-loam to silty loam	SaLo	C		285.75	13.24	33.27	969.39	304.65	264.85	39.8	274.73	297.17
[truncated: 4,523 more rows]
[truncated: 20 more columns]

## Sheet: Metadata
Description of RSIP Parameters (n is the total number of observations).					RSIP categorical groups. The number of total observations (n), and unique species, geographic locations, and studies for each class is shown.
[truncated: 106 more rows]

[truncated: 1 more sheets: References]
